# Supplementary material for: Aryl hydrocarbon receptor sulfenylation promotes glycogenolysis and rescues cancer chemoresistance
Source: J Clin Invest. 2023 Dec 15;133(24):e170753. doi: 10.1172/JCI170753 (PMC10721154; doi:10.1172/JCI170753)
Supplement: Supporting data values [file jci-133-170753-s009.xlsx]

## Sheet: Figure 1
Figure 1A	ROS	parental cells			parental cell+ chemo-drugs			Resistant cells			Resistant cells +chemo-drugs
	mcf-7/ddp	4293	4586	4126	41839	46248	43923	8796	9203	9354	13023	14024	15024
	mcf-7/adr	4038	4283	4162	37834	42702	38492	11960	10043	12033	19354	18324	17687
	A549 /ddp	5337	5369	5017	49536	56370	54239	14193	12037	13985	21996	26547	22103
	A549 /5fu	4567	4237	4213	31947	35647	34612	8943	9465	9707	13472	17893	18724
	HCT116/oxa	7057	7214	7123	65633	64510	61731	12119	12370	13452	19376	20114	22341
	SW1990/gem	6897	6685	6238	69875	62364	60163	16798	17045	18004	27035	26825	23461
	B16/tax	7476	7684	7803	69807	70275	71365	13765	12864	11365	18697	17584	18903
	4T-1/ddp	6193	6234	6311	56734	59014	60284	9476	11275	12532	19786	19065	21869
Figure 1B	NADPH	parental cells			parental cell+ chemo-drugs			Resistant cells			Resistant cells +chemo-drugs
	mcf-7/ddp	1.318	1.034	0.989	0.327	0.456	0.512	3.368	3.012	2.907	8.367	8.097	8.002
	mcf-7/adr	1.427	1.231	1.123	0.382	0.457	0.568	2.437	3.213	3.321	4.707	4.521	4.203
	A549 /ddp	1.184	1.032	0.956	0.64	0.786	0.667	3.027	2.965	2.321	7	6.892	6.503
	A549 /5fu	1.007	0.912	0.851	0.551	0.551	0.432	2.639	3.612	3.326	8	7.703	7.604
	HCT116/oxa	0.959	0.812	0.721	0.505	0.465	0.398	2.167	1.985	1.877	6.429	6.331	6.012
	SW1990/gem	1.074	0.897	0.751	0.528	0.523	0.421	2.513	2.463	2.294	5.486	5.228	5.012
	B16/tax	1.03	0.954	0.771	0.518	0.673	0.581	2.071	1.97	1.858	3.818	3.727	3.502
	4T-1/ddp	1.181	0.89	0.796	0.453	0.556	0.487	2.081	1.98	1.88	2.856	2.607	2.459
Figure 1C	NADPH	control			6an			ddp			ddp+6an
	mcf-7/ddp	3.588	3.256	3.012	1.158	1.033	0.797	8.4	8.302	8.132	2.547	2.446	2.038
		control			6an			5fu			5fu+6an
	A549/5-Fu	3.686	3.467	3.305	1.717	1.402	1.123	7.409	7.26	7.19	2.14	1.904	1.667
Figure 1D	ROS	control			6an			ddp			ddp+6an
	mcf-7/ddp	7450	8693	8904	17206	18693	19905	15230	16546	17949	60967	69042	70332
		control			6an			ddp			ddp+6an
	A549/5-Fu	8214	8754	8932	20463	21904	24596	14354	16974	18632	84943	88592	89653
																																		si-me3-1			si-me3-2
Figure 1F	mcf-7/ddp	control			si-G6PD 1			si-G6PD 2																										3.562	3.447	3.562	3.485	3.265	3.184
NADPH	pbs	3.667	3.558	3.502	1.5	1.298	1.077	1.53	1.289	1.004																								8.024	8.045	8.557	7.905	8.346	8.443
	ddp	7.812	7.609	7.556	2.18	2.006	1.842	2.25	2.09	1.721																								3.691	3.21	3.165	3.558	3.42	3.271
	a549/5fu	control			si-G6PD 1			si-G6PD 2																										8.264	8.34	7.904	8.043	8.012	8.204
	pbs	3.595	3.496	3.341	1.726	1.504	1.225	1.6	1.402	1.195
	5fu	8.333	8.023	7.964	2.18	1.995	1.867	1.763	1.669	1.503
Figure 1G	mcf-7/ddp	control			si-G6PD 1			si-G6PD 2
ROS	pbs	8043	8709	9022	17604	18002	18971	16904	17883	19025
	ddp	18044	19203	19457	88506	87349	89201	84902	85201	87006
	a549/5fu	control			si-G6PD 1			si-G6PD 2
	pbs	7903	8456	8862	17453	18809	19556	16034	17002	18854
	5fu	16793	17984	19465	79564	80907	83441	80324	81779	82369
Figure 1H	R5P	control			+ ddp or 5fu
	mcf-7	1.13746	1.14523	1.13746	1.91072	1.58236	1.98562	1 x 107
	mcf-7/ddp	3.71842	3.47526	3.81453	5.33972	5.61195	5.78923
	a549	1.13715	1.16459	1.46578	1.91047	1.58426	1.87106
	a549/5fu	2.71849	2.67235	2.76802	4.33973	4.61295	4.79846
	S7P	control			+ ddp or 5fu
	mcf-7	1.67882	1.34729	1.28852	1.36202	1.64617	1.91806	1 x 106
	mcf-7/ddp	3.85097	3.08384	3.59511	5.73606	5.07454	5.2038
	a549	1.48533	1.62292	1.65767	1.62054	1.86175	1.91996
	a549/5fu	3.98474	3.67986	3.87227	5.84931	5.89602	5.11686
	E4P	control			+ ddp or 5fu
	mcf-7	1.48531	1.62292	1.65766	1.62054	1.86175	1.91996	1 x 105
	mcf-7/ddp	3.98474	3.67986	3.87227	5.84931	5.89602	5.11685
	a549	1.78901	1.87452	1.87952	1.96783	2.07543	2.18055
	a549/5fu	4.26541	4.57863	4.53621	8.76903	8.97607	8.87926
Figure 1I		control			nac			ddp			nac+ddp
	mcf-7/ddp	3.432	3.356	3.012	3.59	3.248	3.112	8.279	8.102	8.032	2.662	2.542	2.242
		control			nac			5fu			nac+5fu
	a549/5fu	3.686	3.467	3.305	3.567	3.346	3.225	7.409	7.26	7.19	2.521	2.482	2.239
Figure 1J		control			nac			ddp			nac+ddp
	mcf-7/ddp	8450	8693	8979	5067	4672	4423	16220	16879	18095	54594	58195	62030
		control			nac			5fu			nac+5fu
	a549/5fu	8214	8754	8932	4568	4769	5053	14354	16974	18632	69312	72025	74543

## Sheet: Figure 2
Figure 2B	R5P	m+0			m+5
	0 hr	0.310886	0.327734	0.311432	3.01842	2.77526	2.81453	1x 107
mcf-7/ddp	1 hr	0.568934	0.774353	0.984573	4.06574	4.05612	3.85512
	3 hr	0.956432	0.895644	0.889145	4.32543	4.55146	4.66327
	R5P	m+0			m+5
	0 hr	0.208935	0.293765	0.280265	3.00265	2.89247	2.57645	1x 107
a549/5fu	1 hr	0.399855	0.578921	0.624537	3.86243	3.78932	3.30185
	3 hr	0.689745	0.605814	0.925273	3.83456	4.16325	4.55314
Figure 2C	R5P	1hr			1hr+gpi			3hr			3hr+gpi
	m+0	0.568933	0.774353	0.984573	0.456732	0.501274	0.663542	0.956433	0.895643	0.889145	0.463724	0.446372	0.508234	1 x 107
mcf-7/ddp	m+5	4.06574	4.05612	3.85512	0.789433	0.893462	0.785632	4.32542	4.55146	4.66327	0.675416	0.567843	0.501235
	R5P	1hr			1hr+gpi			3hr			3hr+gpi
a549/5fu	m+0	0.456673	0.556784	0.783924	0.445862	0.328697	0.442359	1.02748	0.972846	0.796723	0.685394	0.443782	0.402841	1 x 107
	m+5	3.79859	3.66971	3.58697	0.687935	0.556879	0.489861	4.03846	4.12658	4.00563	0.867893	0.72385	0.776841
Figure 2D	NADPH	control			gpi			ddp			gpi+ddp
	mcf-7/ddp	3.425	3.118	3.007	1.653	1.443	1.252	7.903	7.493	7.362	2.234	2.351	2.165
		control			gpi			5fu			gpi+5fu
	a549/5fu	3.769	3.457	3.408	2.052	1.674	1.557	7.697	7.538	7.336	2.354	2.312	2.105
Figure 2E
	ROS	control			gpi			ddp			gpi+ddp
	mcf-7/ddp	8056	8253	8332	8046	8124	8274	15063	16284	16884	64453	68094	70992
		control			gpi			5fu			gpi+5fu
	a549/5fu	7602	7754	7793	7789	7908	7946	13653	14227	15032	70943	71284	77352
Figure 2G	R5P	si-scr			si-pygl 1			si-pygl 2
	m+0	1.27835	0.982743	1.02648	0.687923	0.571032	0.449852	0.448713	0.601944	0.580421	1 x 107
mcf-7/ddp	m+5	6.89482	6.21096	5.91858	1.27582	1.46572	1.02682	1.04728	1.31095	1.22941
		si-scr			si-pygl 1			si-pygl 2
	m+0	0.983742	0.792657	1.02756	0.576824	0.619472	0.498673	0.57143	0.448276	0.698014	1 x 107
a549/5fu	m+5	4.26473	4.01757	4.50917	1.06892	1.28693	1.30922	1.28573	1.48597	1.28909
Figure 2H	NADPH	si-scr			si-pygl 1			si-pygl 2
mcf-7/ddp	pbs	2.87	3.18	3.27	1.34	1.22	1.45	1.21	1.37	1.4
	ddp	6.27	7.53	6.92	2.01	1.94	2.23	1.94	1.89	2.21
		si-scr			si-pygl 1			si-pygl 2
	pbs	2.018	2.682	3.014	1.673	1.582	1.486	1.575	1.782	1.302
a549/5fu	5fu	6.589	6.904	7.593	2.054	2.221	1.904	1.985	1.89	2.003
Figure 2I	ROS	si-scr			si-pygl 1			si-pygl 2
	pbs	14743	13483	11134	20132	22187	23014	22094	24142	20198
mcf-7/ddp	ddp	25672	27801	24015	68323	55902	64326	65025	67024	62904
		si-scr			si-pygl 1			si-pygl 2
	pbs	9807	11243	12093	17980	19054	20932	21095	20914	18904
a549/5fu	5fu	20586	22376	25643	70453	68703	66098	71288	68034	67005
Figure 2J		si-scr			si-pygl 1			si-pygl 2
	pbs	97.06	97.13	97.53	97.24	97.14	97.32	96.97	97.45	96.89
mcf-7/ddp	cis	94.57	93.42	94.61	50.13	52.15	50.16	53.42	51.34	50.14
		si-scr			si-pygl 1			si-pygl 2
	pbs	96.54	96.24	96.17	95.69	96.27	95.18	96.36	96.83	96.26
a549/5fu	5fu	90.45	91.43	92.03	57.24	56.16	55.32	55.28	54.82	52.53
Figure 2K	mcf-7/ddp	R5P					Mean
		m+n	total	0.495687	0.487685	0.533466	0.505613
			gpi-	0.485687	0.467685	0.523466	0.492279
			gpi+	0.0883942	0.108847	0.083842	0.0936945
		m+0	glycogen	0.397293	0.358838	0.439624	0.398585
		m+5	glycolysis	0.0599858	0.0677836	0.0795823	0.0691172
			other	0.0384084	0.0610636	0.0142597	0.0379106
	a549/5fu	R5P					Mean
		m+n	total	0.424562	0.395863	0.402945	0.40779
			gpi-	0.403563	0.385924	0.395421	0.39497
			gpi+	0.0787954	0.0872424	0.0945234	0.0868537
		m+0	glycogen	0.324768	0.298682	0.300898	0.308116
		m+5	glycolysis	0.0540463	0.0548664	0.0543942	0.0544356
			other	0.0457483	0.0423144	0.0476523	0.0452383

## Sheet: Figure 3
	Figure 3E	mcf-7/ddp	si-scr			si-ahr 1			si-ahr 2
		m+0	1.05867	0.979029	1.22805	0.890366	0.990367	0.790245	0.980149	0.809477	0.990256	1 x 107
		m+5	5.70389	6.01159	5.50982	2.90469	2.18937	2.97934	2.26835	2.58951	2.88965
		a549/5fu	si-scr			si-ahr 1			si-ahr 2
		m+0	0.956873	0.890564	1.1236	0.689088	0.678935	0.453765	0.579851	0.576894	0.687087	1 x 107
		m+5	4.89048	4.28595	4.2486	2.68794	2.58694	2.28496	2.2685	2.45869	2.2186
	Figure 3F	mcf-7/ddp	si-scr			si-ahr 1			si-ahr 2
		pbs	3.5	3.42	3.117	2.286	2.234	1.876	2.369	2.032	1.812
		ddp	7.809	7.765	7.692	3.547	3.447	3.502	3.768	3.492	3.291
		a549/5fu	si-scr			si-ahr 1			si-ahr 2
		pbs	3.402	3.104	3.002	2.245	2.105	2.003	2.457	2.235	2.015
		5fu	8.225	8.103	7.84	3.421	3.243	3.002	3.425	3.116	2.946
	Figure 3G	mcf-7/ddp	si-scr			si-ahr1			si-ahr 2
		pbs	8045	8233	8563	8857	8972	9339	8926	9076	9605
		ddp	16895	17950	19872	68901	69115	71642	69778	71032	72310
		a549/5fu	si-scr			si-ahr1			si-ahr 2
		pbs	7658	7895	8043	8345	8659	9045	8905	8864	9124
		5fu	17894	18556	18943	67943	69805	72341	65645	67945	69805
	Figure 3H	mcf-7/ddp	si-ctrl			si-ahr 1			si-ahr 2
		m+6 glucose	26.5	24.3	26.9	85.2	83.1	84.7	83.7	84.8	85.7
		a549/5fu	si-ctrl			si-ahr 1			si-ahr 2
		m+6 glucose	25.4	22.4	25.1	86.3	85.3	82.7	85.2	83.2	84.8

## Sheet: Figure 4
Figure 4F	Time1	0	50	100	200	500	1000	pbs
	460	0.150832	0.0908106	0.0609241	0.00563578	0.00583	0.00344539	0.00079006
	460.2	0.161429	0.0985791	0.0675103	0.00791209	0.00630038	0.00281356	0.00085737
	460.4	0.173417	0.106969	0.0747805	0.0105206	0.00693965	0.00249052	0.00131801
	460.6	0.186755	0.11635	0.0831754	0.0136187	0.00810491	0.00171227	0.0009501
	460.8	0.20062	0.12595	0.0914329	0.0166945	0.00870373	0.00139433	0.00113639
	461	0.214798	0.135973	0.10016	0.0200198	0.00992506	0.00099545	0.00130882
	461.2	0.229006	0.146476	0.109203	0.0234	0.010946	0.00071561	0.00135003
	461.4	0.243556	0.156771	0.118021	0.0271088	0.012709	0.00028187	0.00123382
	461.6	0.256856	0.16626	0.126258	0.0303775	0.0135924	0.00032607	0.00119774
	461.8	0.269873	0.175302	0.134308	0.0337381	0.0152774	9.129e-05	0.0005736
	462	0.281271	0.18388	0.141181	0.0369399	0.0169418	0.00078465	1.648e-05
	462.2	0.290517	0.190511	0.146498	0.0397408	0.0186041	0.00132089	0.00080116
	462.4	0.298777	0.19646	0.151486	0.0423291	0.0200624	0.00132347	0.00119062
	462.6	0.30613	0.201761	0.155952	0.0443536	0.0205409	0.00077521	0.00098415
	462.8	0.313792	0.207276	0.160743	0.0466975	0.0218534	0.0007706	0.00052042
	463	0.32076	0.212308	0.164997	0.0483969	0.0229741	0.00096146	0.00067271
	463.2	0.327783	0.217934	0.169691	0.0506915	0.024476	0.00168192	0.0008862
	463.4	0.334748	0.223609	0.174566	0.0526667	0.0253213	0.00187345	0.00058919
	463.6	0.342047	0.229312	0.17942	0.054893	0.0264418	0.00279647	0.00111465
	463.8	0.348756	0.234763	0.183182	0.0571846	0.027877	0.0030738	0.00121792
	464	0.354786	0.239559	0.187133	0.0592287	0.0287396	0.0034959	0.00084466
	464.2	0.360754	0.244513	0.191012	0.0610978	0.0299745	0.00417115	0.00100453
	464.4	0.366666	0.248383	0.194774	0.0626979	0.0310986	0.0048549	0.00059746
	464.6	0.371793	0.252769	0.198341	0.0645411	0.0317978	0.00523247	0.00064347
	464.8	0.376709	0.256419	0.201371	0.0660213	0.0320762	0.00513313	0.00020703
	465	0.381827	0.260781	0.205178	0.068169	0.0334071	0.00625342	0.00050752
	465.2	0.386868	0.264794	0.208539	0.0697773	0.0343802	0.00644924	0.00067097
	465.4	0.39171	0.267878	0.211613	0.0714351	0.0352632	0.00672221	0.00062036
	465.6	0.396291	0.271569	0.215114	0.0726158	0.0354699	0.00711354	0.00109247
	465.8	0.401502	0.275339	0.217902	0.074143	0.0369117	0.00792072	0.00168138
	466	0.405968	0.27918	0.220679	0.0758348	0.0375572	0.00845795	0.00162115
	466.2	0.410177	0.28201	0.223496	0.077355	0.0381285	0.00861282	0.00199567
	466.4	0.413764	0.285116	0.225678	0.0786496	0.0387127	0.0084661	0.00202916
	466.6	0.418085	0.288198	0.228326	0.0801491	0.0394759	0.00870932	0.00199537
	466.8	0.422445	0.291317	0.231461	0.081824	0.0405882	0.0097009	0.00246225
	467	0.426048	0.294238	0.234211	0.0829322	0.041119	0.0101953	0.00276901
	467.2	0.430249	0.297717	0.237033	0.0840729	0.041863	0.0101887	0.00297264
	467.4	0.434333	0.301623	0.240368	0.0852402	0.0428766	0.0107485	0.00289587
	467.6	0.438418	0.30528	0.24277	0.0867408	0.044042	0.0111125	0.00269091
	467.8	0.441655	0.30848	0.245606	0.088502	0.045013	0.0112973	0.00245651
	468	0.445443	0.311953	0.247993	0.0899486	0.045584	0.0114385	0.00211601
	468.2	0.449371	0.315026	0.251011	0.0911433	0.0465433	0.0118224	0.00213174
	468.4	0.452648	0.317611	0.253829	0.0923993	0.0475647	0.012063	0.00161429
	468.6	0.45559	0.320457	0.256286	0.0939404	0.0483253	0.0120788	0.00135359
	468.8	0.458848	0.322789	0.258541	0.0950489	0.0490331	0.0123664	0.00155035
	469	0.461893	0.324864	0.260686	0.0959047	0.0498994	0.0126596	0.0015502
	469.2	0.464781	0.326956	0.262927	0.0965103	0.0508275	0.0123743	0.00119048
	469.4	0.467319	0.328808	0.265144	0.09693	0.050733	0.012395	0.00077611
	469.6	0.470193	0.331248	0.267058	0.0976292	0.0510515	0.012686	0.00108412
	469.8	0.472866	0.333507	0.268802	0.0986087	0.0522127	0.0129339	0.00124945
	470	0.475837	0.336013	0.271023	0.0997606	0.0522733	0.0135539	0.00147833
	470.2	0.478783	0.338383	0.273021	0.100658	0.0526689	0.0139758	0.00193568
	470.4	0.481825	0.340662	0.274467	0.101739	0.0531768	0.0143595	0.00232157
	470.6	0.484882	0.342887	0.276336	0.102576	0.0537429	0.0145312	0.00211516
	470.8	0.487707	0.345417	0.27904	0.103653	0.05447	0.0154191	0.00255905
	471	0.490349	0.347925	0.281135	0.104746	0.0550734	0.0156418	0.00289814
	471.2	0.493405	0.350628	0.283059	0.105499	0.0557869	0.015797	0.00306092
	471.4	0.495857	0.353334	0.284797	0.106704	0.0566891	0.0162893	0.00314034
	471.6	0.498597	0.356008	0.286039	0.108128	0.0576702	0.0165139	0.00284134
	471.8	0.501343	0.358533	0.287941	0.109393	0.058559	0.0165954	0.00308169
	472	0.504659	0.361641	0.290226	0.111269	0.0598746	0.0176378	0.00348953
	472.2	0.507274	0.3636	0.292431	0.112328	0.0605836	0.0184032	0.00368414
	472.4	0.509773	0.365516	0.294309	0.113205	0.0610601	0.018536	0.00342411
	472.6	0.512158	0.367336	0.29569	0.114172	0.0615029	0.0186496	0.00369398
	472.8	0.514563	0.369316	0.29714	0.11494	0.0614411	0.0188389	0.00391242
	473	0.516826	0.371056	0.299014	0.115656	0.0616861	0.0188791	0.00404455
	473.2	0.519689	0.373652	0.301254	0.117149	0.0626655	0.0202032	0.0045364
	473.4	0.521549	0.375114	0.302642	0.117887	0.0623067	0.0197862	0.00406533
	473.6	0.52329	0.376827	0.303987	0.119133	0.0626834	0.0200833	0.00415203
	473.8	0.525689	0.379064	0.306155	0.120198	0.0639094	0.0210945	0.00484027
	474	0.528632	0.381499	0.307745	0.121441	0.0637539	0.0214664	0.00466733
	474.2	0.53057	0.383027	0.309125	0.121875	0.0642932	0.021213	0.00426201
	474.4	0.532916	0.384602	0.310703	0.122705	0.064652	0.0210273	0.00412799
	474.6	0.533969	0.385743	0.312146	0.122903	0.0646971	0.0207617	0.00279575
	474.8	0.535747	0.387438	0.314199	0.123814	0.0652589	0.0209561	0.00288517
	475	0.537062	0.388658	0.31485	0.123693	0.0653161	0.0199392	0.00185264
	475.2	0.538974	0.390327	0.31613	0.124453	0.0659457	0.0197355	0.00149703
	475.4	0.54139	0.392313	0.317421	0.12559	0.0671171	0.0202131	0.00123285
	475.6	0.543258	0.394659	0.3189	0.126214	0.06787	0.0201698	0.0009637
	475.8	0.545407	0.396368	0.320645	0.126742	0.0684903	0.0203803	0.00088875
	476	0.547389	0.398161	0.322961	0.127973	0.0688251	0.0211587	0.00089934
	476.2	0.549064	0.399832	0.324154	0.127978	0.0692602	0.020972	0.00083086
	476.4	0.551282	0.402382	0.326231	0.128473	0.0701147	0.0209134	0.00116582
	476.6	0.553561	0.404313	0.328143	0.129885	0.0708253	0.0214012	0.00204331
	476.8	0.555837	0.406143	0.329688	0.130831	0.0712473	0.0224249	0.00245004
	477	0.558037	0.407797	0.331347	0.131733	0.0720444	0.0226379	0.00284911
	477.2	0.560145	0.409534	0.33293	0.132998	0.0732378	0.0235311	0.00317316
	477.4	0.561849	0.41137	0.334695	0.134112	0.0735226	0.0233587	0.00287537
	477.6	0.564311	0.41378	0.336754	0.135685	0.0748095	0.0249316	0.00395531
	477.8	0.567188	0.416457	0.339358	0.137487	0.0761927	0.0265226	0.00531646
	478	0.569239	0.418399	0.340692	0.138187	0.0764756	0.0264333	0.00525564
	478.2	0.57057	0.419869	0.342141	0.138972	0.0773732	0.0266358	0.00545599
	478.4	0.572302	0.42107	0.34376	0.139911	0.0775339	0.0267429	0.00545143
	478.6	0.573382	0.422217	0.344813	0.140525	0.0772966	0.0267338	0.00458707
	478.8	0.575253	0.42431	0.346534	0.141512	0.0778436	0.0270332	0.00485191
	479	0.576769	0.426011	0.34742	0.142105	0.0787637	0.02743	0.0040711
	479.2	0.578837	0.427403	0.349089	0.143484	0.0793835	0.0285327	0.00442306
	479.4	0.580485	0.428708	0.349991	0.14398	0.0798997	0.0287895	0.00384776
	479.6	0.581654	0.430456	0.351455	0.14456	0.0799543	0.0289358	0.00413273
	479.8	0.58341	0.4316	0.352855	0.145298	0.0801632	0.0292335	0.00370199
	480	0.583945	0.432349	0.353267	0.145178	0.0796065	0.0290267	0.00280835
	480.2	0.58553	0.433745	0.354287	0.145308	0.0802874	0.028767	0.00281645
	480.4	0.587052	0.434922	0.355435	0.145556	0.0806229	0.0289609	0.00278907
	480.6	0.588529	0.435388	0.355573	0.146055	0.080593	0.0290126	0.00250727
	480.8	0.589831	0.43556	0.355652	0.14546	0.0805187	0.028293	0.00166844
	481	0.590869	0.436441	0.356597	0.145755	0.0809116	0.0278984	0.00139131
	481.2	0.592635	0.43779	0.357779	0.145868	0.0814586	0.0280861	0.00142243
	481.4	0.594785	0.439528	0.359663	0.146995	0.0821106	0.0283626	0.00184818
	481.6	0.596467	0.440727	0.360898	0.147532	0.0827029	0.0288764	0.00239363
	481.8	0.597758	0.44203	0.36227	0.148119	0.0836776	0.0287975	0.00295499
	482	0.599419	0.443545	0.363532	0.148608	0.0843408	0.0286845	0.00333802
	482.2	0.601251	0.445219	0.365311	0.149854	0.0850112	0.0288219	0.00385062
	482.4	0.602971	0.446563	0.366996	0.150645	0.0852606	0.0289127	0.00409337
	482.6	0.604616	0.44862	0.368244	0.15165	0.0854971	0.0293508	0.00385746
	482.8	0.606433	0.450605	0.370166	0.152883	0.0867461	0.0306332	0.00464217
	483	0.608101	0.452356	0.371492	0.153835	0.0877983	0.0312404	0.00456103
	483.2	0.609859	0.454119	0.373086	0.155212	0.0884415	0.0319804	0.00511961
	483.4	0.611433	0.455976	0.37419	0.156046	0.0892554	0.0322359	0.00493422
	483.6	0.613263	0.458242	0.375707	0.156922	0.0893149	0.0331897	0.00553669
	483.8	0.614603	0.459423	0.376519	0.157446	0.0893435	0.0329616	0.00460783
	484	0.615638	0.460761	0.377065	0.157565	0.0893012	0.0332563	0.00415002
	484.2	0.617641	0.462434	0.378613	0.15874	0.0902776	0.0336837	0.00424809
	484.4	0.618587	0.463199	0.379005	0.159049	0.0904254	0.0335519	0.00358419
	484.6	0.619668	0.463588	0.379617	0.159175	0.0903537	0.0330173	0.00307856
	484.8	0.620939	0.463911	0.380729	0.15905	0.0905371	0.032959	0.00312839
	485	0.622329	0.464922	0.382096	0.159641	0.0913015	0.0335073	0.00369332
	485.2	0.624094	0.466141	0.383174	0.160075	0.0920722	0.0337376	0.00369763
	485.4	0.625695	0.4668	0.384353	0.161047	0.0925598	0.033652	0.00371306
	485.6	0.626917	0.467501	0.385205	0.16103	0.0929609	0.033746	0.00374013
	485.8	0.628478	0.468513	0.38629	0.16171	0.0940616	0.0335434	0.00416885
	486	0.630224	0.469601	0.387602	0.162052	0.0939747	0.0338591	0.00424648
	486.2	0.631682	0.470743	0.389292	0.162531	0.0941494	0.0339406	0.00450576
	486.4	0.632925	0.472271	0.390253	0.163155	0.0944134	0.0347839	0.00432803
	486.6	0.63426	0.47349	0.390906	0.163022	0.0949949	0.035478	0.00418188
	486.8	0.636231	0.475655	0.392849	0.16414	0.0963552	0.0368711	0.00491889
	487	0.637477	0.47741	0.393675	0.164554	0.0969568	0.037228	0.00452067
	487.2	0.639144	0.47914	0.394683	0.165317	0.0973502	0.0381522	0.00498347
	487.4	0.640554	0.48046	0.395598	0.165751	0.0974218	0.0386206	0.00510324
	487.6	0.641919	0.482186	0.396469	0.166487	0.0972057	0.0390004	0.00533505
	487.8	0.642853	0.483245	0.397233	0.167182	0.0971677	0.03928	0.00487245
	488	0.643845	0.48482	0.398132	0.168226	0.0974983	0.0398793	0.00521023
	488.2	0.645444	0.486388	0.399151	0.169542	0.0978694	0.0398545	0.00562486
	488.4	0.646777	0.48752	0.400348	0.170164	0.0980691	0.0402558	0.00591792
	488.6	0.648096	0.488661	0.401337	0.171007	0.098712	0.0405797	0.00643237
	488.8	0.648878	0.48942	0.401847	0.171785	0.0988304	0.0406295	0.00648997
	489	0.650338	0.490244	0.402433	0.172519	0.0989837	0.0404385	0.00629155
	489.2	0.651382	0.491007	0.402993	0.173278	0.0993691	0.0403515	0.00590835
	489.4	0.65304	0.491714	0.403867	0.173818	0.0996489	0.040025	0.0057947
	489.6	0.653936	0.492286	0.404386	0.174027	0.0999937	0.0394288	0.0053054
	489.8	0.654778	0.492585	0.405017	0.174459	0.100121	0.0388381	0.00488035
	490	0.655811	0.493179	0.406052	0.174818	0.100217	0.0388431	0.00506895
	490.2	0.657224	0.494693	0.407953	0.175915	0.101028	0.0396579	0.00531713
	490.4	0.658096	0.495485	0.408322	0.176207	0.10104	0.0403091	0.00456443
	490.6	0.659392	0.496643	0.409846	0.176338	0.102057	0.0410261	0.00438071
	490.8	0.660706	0.49816	0.411477	0.177476	0.102757	0.0417388	0.00431039
	491	0.661475	0.499006	0.412176	0.177549	0.103223	0.0417858	0.0038459
	491.2	0.662518	0.499742	0.413281	0.178162	0.103514	0.0421053	0.00384891
	491.4	0.662692	0.500072	0.414	0.178491	0.103333	0.04158	0.00316632
	491.6	0.663881	0.501518	0.414959	0.179442	0.104397	0.0419049	0.00377295
	491.8	0.664875	0.502282	0.415844	0.180245	0.105021	0.0420663	0.00369567
	492	0.666251	0.503605	0.416957	0.181091	0.106154	0.0424176	0.00436086
	492.2	0.66767	0.504896	0.418009	0.181467	0.106252	0.0425965	0.00476737
	492.4	0.668676	0.505518	0.419205	0.182025	0.106475	0.0432714	0.00484308
	492.6	0.669354	0.505835	0.419777	0.182624	0.106395	0.0428072	0.00470922
	492.8	0.670026	0.506353	0.420286	0.183061	0.106056	0.0425336	0.00480435
	493	0.671944	0.507248	0.42129	0.183849	0.106649	0.0426192	0.0051087
	493.2	0.67261	0.50798	0.422023	0.184092	0.106799	0.0427181	0.0047201
	493.4	0.674083	0.509106	0.423069	0.185011	0.107197	0.0426115	0.00506625
	493.6	0.675132	0.509796	0.424076	0.185238	0.107385	0.042435	0.00518908
	493.8	0.675849	0.510688	0.424926	0.185809	0.107092	0.0425275	0.00556343
	494	0.677221	0.511938	0.425864	0.186227	0.107888	0.0427305	0.00613506
	494.2	0.678797	0.513856	0.42743	0.186632	0.108219	0.0438183	0.00637634
	494.4	0.679595	0.514919	0.428154	0.186937	0.10794	0.0441471	0.00590773
	494.6	0.68068	0.515837	0.429364	0.186873	0.108635	0.0447622	0.00558807
	494.8	0.681663	0.516652	0.429728	0.186875	0.108679	0.0445132	0.00524954
	495	0.682348	0.517584	0.430247	0.18706	0.108948	0.0446802	0.00493043
	495.2	0.682824	0.518019	0.430181	0.186964	0.108756	0.0441188	0.00446362
	495.4	0.683286	0.518874	0.43078	0.187319	0.10959	0.0442127	0.0048072
	495.6	0.684014	0.519401	0.430836	0.187872	0.110257	0.0445812	0.00511928
	495.8	0.684622	0.519722	0.431347	0.187962	0.110386	0.0445564	0.00446194
	496	0.685184	0.520569	0.431767	0.188045	0.110813	0.0449685	0.00443741
	496.2	0.685652	0.521119	0.432507	0.188437	0.110715	0.0450641	0.00450408
	496.4	0.686643	0.521221	0.433464	0.189243	0.110985	0.0452709	0.00450913
	496.6	0.6874	0.521347	0.434204	0.189921	0.111708	0.0449858	0.00418137
	496.8	0.688701	0.52286	0.43493	0.190814	0.112897	0.0454768	0.00453567
	497	0.690093	0.524073	0.435971	0.191748	0.113777	0.0453837	0.00459451
	497.2	0.690878	0.524587	0.436479	0.192189	0.113809	0.0454195	0.0042895
	497.4	0.692325	0.525881	0.437597	0.193	0.114792	0.0454118	0.00487062
	497.6	0.693507	0.527439	0.438307	0.193828	0.1157	0.0458141	0.0053555
	497.8	0.694727	0.529026	0.438964	0.194441	0.116275	0.0454797	0.00538176
	498	0.69642	0.530778	0.439831	0.194842	0.117337	0.0456934	0.00601141
	498.2	0.698252	0.532577	0.441837	0.195597	0.11765	0.0466456	0.00673152
	498.4	0.699076	0.533593	0.442668	0.196213	0.117698	0.0467703	0.00621772
	498.6	0.700232	0.534423	0.443702	0.196419	0.117907	0.0471044	0.00638902
	498.8	0.701076	0.535412	0.444263	0.196699	0.117806	0.046822	0.00601175
	499	0.701307	0.536612	0.445036	0.196992	0.117586	0.0470614	0.00590575
	499.2	0.702133	0.53748	0.445809	0.196953	0.117547	0.0465026	0.00576886
	499.4	0.703224	0.538505	0.447264	0.197434	0.118111	0.0471492	0.00632671
	499.6	0.704192	0.539555	0.448144	0.197979	0.117731	0.0475928	0.0063
	499.8	0.705576	0.540808	0.449529	0.198418	0.118377	0.0484746	0.00643401
	500	0.706553	0.541949	0.450546	0.19911	0.118875	0.0492022	0.00629582
	500.2	0.707635	0.542661	0.451837	0.199384	0.118712	0.0497157	0.00632391
	500.4	0.708577	0.542975	0.4531	0.199877	0.119145	0.049952	0.00630895
	500.6	0.709153	0.54376	0.454113	0.200198	0.12025	0.0501598	0.00614159
	500.8	0.710161	0.544902	0.454438	0.200581	0.121056	0.0501439	0.00598541
	501	0.711417	0.545639	0.455613	0.201464	0.121702	0.049704	0.00648557
	501.2	0.711847	0.54567	0.455708	0.20198	0.122002	0.0501325	0.00645674
	501.4	0.712205	0.546768	0.456208	0.202261	0.122413	0.0499345	0.00674075
	501.6	0.712498	0.547364	0.456463	0.202864	0.122452	0.0495987	0.00661812
	501.8	0.712632	0.547444	0.456413	0.202772	0.122254	0.049188	0.00656285
	502	0.712988	0.547691	0.456354	0.202754	0.122145	0.0489024	0.00679439
	502.2	0.713635	0.548246	0.457242	0.203436	0.122049	0.0491503	0.00671243
	502.4	0.713645	0.548358	0.456521	0.203862	0.121813	0.048744	0.00602599
	502.6	0.714314	0.548736	0.457495	0.204021	0.121778	0.0485737	0.00609322
	502.8	0.714732	0.548968	0.457315	0.20374	0.121304	0.0482534	0.00534471
	503	0.715551	0.549909	0.457795	0.203949	0.121157	0.0483927	0.00575305
	503.2	0.716953	0.550548	0.458123	0.203648	0.120601	0.0478075	0.00550305
	503.4	0.717955	0.551425	0.458584	0.203915	0.120141	0.0485046	0.00567011
	503.6	0.718654	0.552309	0.458977	0.204427	0.120079	0.0490575	0.00557675
	503.8	0.719217	0.552546	0.459488	0.204466	0.120288	0.0492672	0.00453065
	504	0.720332	0.553706	0.460499	0.205038	0.12049	0.0497264	0.00439014
	504.2	0.721535	0.554274	0.461371	0.204902	0.12052	0.049937	0.00420654
	504.4	0.722104	0.554921	0.462537	0.205307	0.120798	0.049366	0.00409092
	504.6	0.723214	0.555846	0.463318	0.205907	0.121499	0.0497005	0.0035734
	504.8	0.724856	0.556482	0.464788	0.207038	0.12241	0.0499207	0.00396922
	505	0.725687	0.557083	0.46615	0.207882	0.122721	0.0502192	0.00468544
	505.2	0.726277	0.557794	0.467161	0.208723	0.122701	0.0513151	0.00497376
	505.4	0.727262	0.558635	0.468422	0.209181	0.122764	0.0513828	0.00544101
	505.6	0.728313	0.55968	0.469347	0.209693	0.122989	0.0518402	0.00573164
	505.8	0.729202	0.560514	0.469966	0.210641	0.123899	0.0522924	0.00637933
	506	0.730567	0.561605	0.471255	0.211372	0.124492	0.0523451	0.00667568
	506.2	0.731429	0.562573	0.472424	0.212238	0.124884	0.0530021	0.00682722
	506.4	0.732061	0.562659	0.472932	0.212572	0.124967	0.0532599	0.00682474
	506.6	0.732962	0.563538	0.474139	0.212499	0.125285	0.0534177	0.0070435
	506.8	0.733224	0.564162	0.474352	0.212594	0.125402	0.0536474	0.0068149
	507	0.733706	0.564691	0.475117	0.212692	0.125525	0.0538194	0.00674237
	507.2	0.733483	0.565006	0.474611	0.212344	0.125521	0.053344	0.00616729
	507.4	0.733016	0.565336	0.474882	0.212579	0.125823	0.0535309	0.0056835
	507.6	0.733052	0.565633	0.47464	0.212334	0.126354	0.0533517	0.00555087
	507.8	0.733855	0.566547	0.475137	0.212566	0.126854	0.0532958	0.00524197
	508	0.734819	0.567445	0.475147	0.212337	0.126535	0.0532982	0.00523361
	508.2	0.735584	0.568095	0.475677	0.212415	0.126954	0.0529695	0.00526741
	508.4	0.736612	0.569528	0.476366	0.213273	0.12738	0.0531901	0.00553752
	508.6	0.738039	0.5708	0.476922	0.214013	0.12811	0.0539311	0.00555268
	508.8	0.738859	0.571434	0.477524	0.214726	0.128376	0.0540591	0.00610487
	509	0.739614	0.572761	0.478138	0.215188	0.129074	0.0544428	0.00653139
	509.2	0.741264	0.574626	0.478823	0.216206	0.129894	0.0553772	0.00719373
	509.4	0.742961	0.576382	0.480117	0.217296	0.130957	0.0562083	0.00800841
	509.6	0.744322	0.577869	0.481452	0.218488	0.131806	0.0567926	0.00846858
	509.8	0.745626	0.578426	0.482452	0.219573	0.132556	0.0568458	0.00818726
	510	0.746606	0.57865	0.48317	0.21966	0.131999	0.0570443	0.00789959
	510.2	0.747	0.578821	0.483813	0.219807	0.131762	0.0573518	0.00757747
	510.4	0.747732	0.579123	0.484302	0.220325	0.131882	0.0577798	0.00737924
	510.6	0.748019	0.579886	0.484998	0.220565	0.132598	0.057961	0.00717276
	510.8	0.748338	0.579712	0.486053	0.220715	0.133109	0.0580107	0.00656922
	511	0.749087	0.580215	0.487093	0.220934	0.133604	0.0583629	0.00649495
	511.2	0.749233	0.580731	0.487315	0.22121	0.134217	0.0580118	0.00654259
	511.4	0.749671	0.581147	0.488086	0.221143	0.133971	0.0578023	0.00626335
	511.6	0.750846	0.58162	0.488436	0.220821	0.1344	0.0578409	0.00695942
	511.8	0.751837	0.582296	0.489026	0.22121	0.134636	0.0579494	0.00713064
	512	0.752118	0.58256	0.489414	0.221042	0.134582	0.0580835	0.00706677
	512.2	0.752829	0.583634	0.490177	0.22182	0.135474	0.0585198	0.00747828
	512.4	0.754051	0.585326	0.490689	0.222764	0.135853	0.0592613	0.00799962
	512.6	0.754619	0.586511	0.491668	0.223216	0.136015	0.0590989	0.00835373
	512.8	0.755236	0.587332	0.492242	0.224379	0.136597	0.0596682	0.00927451
	513	0.75597	0.588374	0.492998	0.224904	0.13709	0.0596046	0.00964799
	513.2	0.757295	0.589764	0.493869	0.226103	0.137518	0.0599512	0.0102792
	513.4	0.75807	0.590409	0.494836	0.226987	0.137578	0.060345	0.0106902
	513.6	0.759015	0.590514	0.49565	0.227338	0.137436	0.0604214	0.0107533
	513.8	0.75936	0.590874	0.49557	0.227187	0.1374	0.0603081	0.0103132
	514	0.759129	0.591189	0.495411	0.227054	0.136362	0.0603433	0.00988397
	514.2	0.759588	0.591518	0.495839	0.227198	0.136282	0.0602496	0.00942388
	514.4	0.760186	0.591705	0.496082	0.227356	0.136603	0.0604292	0.00859845
	514.6	0.760471	0.592284	0.49655	0.227302	0.136345	0.0603092	0.00793722
	514.8	0.761647	0.592955	0.497813	0.227464	0.136702	0.0607346	0.00776353
	515	0.762377	0.593849	0.498381	0.227585	0.137038	0.060829	0.00774655
	515.2	0.763148	0.59407	0.49877	0.2279	0.137587	0.0609394	0.00792962
	515.4	0.763596	0.594307	0.498881	0.227582	0.13748	0.0607776	0.00784821
	515.6	0.764591	0.594624	0.499195	0.227799	0.137913	0.061318	0.00803479
	515.8	0.765109	0.595105	0.499742	0.228744	0.138502	0.0620598	0.00801448
	516	0.765261	0.595608	0.500614	0.229446	0.138868	0.0623811	0.00804037
	516.2	0.766046	0.596454	0.500941	0.230398	0.139418	0.0625184	0.00801802
	516.4	0.767104	0.597431	0.502163	0.231251	0.140059	0.0628462	0.00868509
	516.6	0.767788	0.597745	0.503117	0.231913	0.140466	0.0628725	0.00926578
	516.8	0.768393	0.59791	0.503451	0.232532	0.140891	0.0631016	0.0092432
	517	0.769212	0.598326	0.504104	0.232633	0.141445	0.0627708	0.00919843
	517.2	0.769925	0.598728	0.505066	0.233041	0.142286	0.0626541	0.00918398
	517.4	0.769986	0.598812	0.505218	0.23285	0.142559	0.0625265	0.00917199
	517.6	0.770402	0.599285	0.505964	0.232744	0.142913	0.0624021	0.00896064
	517.8	0.770231	0.599988	0.505941	0.232591	0.142917	0.0616585	0.00855284
	518	0.770594	0.600405	0.50674	0.232868	0.142446	0.0614921	0.00821088
	518.2	0.771099	0.600746	0.507521	0.232536	0.142451	0.0615464	0.00749535
	518.4	0.770904	0.601216	0.507498	0.232272	0.142035	0.0614201	0.00674701
	518.6	0.771366	0.602487	0.508218	0.23225	0.142233	0.0613692	0.00651515
	518.8	0.772176	0.602947	0.509126	0.232247	0.142735	0.0615924	0.00665549
	519	0.772624	0.603281	0.509194	0.232469	0.142876	0.0615252	0.00650465
	519.2	0.773911	0.604559	0.510197	0.233311	0.143624	0.0621012	0.00728653
	519.4	0.774611	0.605974	0.510747	0.233828	0.143764	0.062771	0.00767257
	519.6	0.775479	0.606756	0.511701	0.23461	0.14395	0.0634358	0.00776636
	519.8	0.776084	0.607631	0.512539	0.23524	0.143864	0.0638168	0.00780603
	520	0.777128	0.608917	0.513228	0.235858	0.143854	0.0639682	0.00809814
	520.2	0.778643	0.609853	0.513841	0.236696	0.144664	0.0643892	0.00828966
	520.4	0.779807	0.610588	0.515069	0.237309	0.145414	0.0651464	0.00902874
	520.6	0.780964	0.610851	0.515651	0.237839	0.145597	0.0656391	0.00916971
	520.8	0.782219	0.611067	0.515978	0.23806	0.145858	0.0658032	0.00869085
	521	0.783203	0.611502	0.516954	0.238578	0.146722	0.0662201	0.00910224
	521.2	0.78357	0.611947	0.517344	0.239187	0.146942	0.065883	0.00859849
	521.4	0.783783	0.612231	0.517529	0.239362	0.146832	0.0659186	0.00877983
	521.6	0.783921	0.612439	0.517758	0.239483	0.146754	0.065978	0.00807954
	521.8	0.784185	0.612557	0.517967	0.239757	0.146866	0.0658264	0.00812085
	522	0.784395	0.612258	0.518204	0.23987	0.14671	0.0659923	0.00766942
	522.2	0.783976	0.61226	0.517996	0.239342	0.146029	0.0660606	0.00640016
	522.4	0.784202	0.61256	0.517666	0.239265	0.145915	0.0660022	0.00627846
	522.6	0.78475	0.612975	0.518448	0.23932	0.146514	0.0659562	0.00624705
	522.8	0.784791	0.613325	0.518939	0.23961	0.146205	0.0658211	0.00597177
	523	0.784961	0.613743	0.51947	0.240108	0.146339	0.0664725	0.00662855
	523.2	0.78525	0.614998	0.51994	0.240221	0.146751	0.0670002	0.00694083
	523.4	0.785241	0.616005	0.520586	0.240629	0.147049	0.0679556	0.0070734
	523.6	0.785425	0.616728	0.521293	0.24059	0.14696	0.0677592	0.00716152
	523.8	0.785738	0.617694	0.521855	0.240794	0.146914	0.0680194	0.00722619
	524	0.786615	0.618806	0.52249	0.241309	0.147719	0.0686222	0.00774941
	524.2	0.787168	0.619436	0.523526	0.241661	0.148772	0.06915	0.00815173
	524.4	0.787389	0.619764	0.523843	0.242181	0.148965	0.0688244	0.00796108
	524.6	0.78829	0.620595	0.52451	0.242756	0.148823	0.0693342	0.00800315
	524.8	0.789092	0.621717	0.524795	0.243703	0.149479	0.0695866	0.00803899
	525	0.789564	0.622191	0.525334	0.244389	0.150009	0.0698311	0.00824774
	525.2	0.79018	0.622208	0.52531	0.244964	0.149658	0.0694349	0.00755662
	525.4	0.790853	0.622283	0.525805	0.245618	0.149411	0.0693634	0.00738905
	525.6	0.792121	0.622885	0.526297	0.246459	0.149949	0.0696406	0.0076164
	525.8	0.793051	0.622966	0.526269	0.246599	0.149993	0.0694739	0.0076881
	526	0.793719	0.623107	0.526701	0.246633	0.149699	0.0691436	0.00762105
	526.2	0.794324	0.623826	0.52717	0.246166	0.149206	0.0693841	0.00773767
	526.4	0.795447	0.624671	0.527783	0.246482	0.149681	0.0692208	0.00862774
	526.6	0.79564	0.625121	0.529032	0.246771	0.149969	0.0684996	0.00850942
	526.8	0.796132	0.62591	0.529749	0.246958	0.14992	0.0685578	0.00848788
	527	0.796849	0.626428	0.530581	0.247116	0.149677	0.0691359	0.00918056
	527.2	0.797717	0.627787	0.530876	0.247329	0.149876	0.0692055	0.00935136
	527.4	0.798336	0.629161	0.532343	0.24786	0.150205	0.0694071	0.00999237
	527.6	0.799001	0.630439	0.532621	0.24771	0.150543	0.0691968	0.0106343
	527.8	0.799461	0.631618	0.533618	0.248317	0.151051	0.0695016	0.0109847
	528	0.800542	0.632313	0.534087	0.248748	0.15139	0.0701055	0.0107409
	528.2	0.801087	0.632812	0.534747	0.249064	0.151879	0.0705301	0.0104989
	528.4	0.801692	0.63347	0.534917	0.249809	0.151956	0.0703242	0.00990845
	528.6	0.802773	0.634657	0.53582	0.250174	0.152751	0.0715666	0.0103777
	528.8	0.803615	0.635322	0.536028	0.25095	0.153818	0.0720891	0.0102836
	529	0.803826	0.634821	0.535792	0.250752	0.153189	0.0718239	0.00966337
	529.2	0.804422	0.635272	0.536592	0.25156	0.153476	0.0718137	0.00963956
	529.4	0.805	0.635879	0.536976	0.252473	0.15395	0.0722533	0.00984976
	529.6	0.805327	0.636416	0.537126	0.25282	0.154485	0.0723663	0.0101776
	529.8	0.805612	0.636775	0.536994	0.252758	0.154464	0.072763	0.0101146
	530	0.806102	0.637536	0.537926	0.253224	0.154968	0.0731852	0.0106442
	530.2	0.806651	0.638419	0.538259	0.25366	0.155268	0.073622	0.0107527
	530.4	0.80716	0.639047	0.539078	0.254692	0.156386	0.0735744	0.0107565
	530.6	0.8075	0.639573	0.539849	0.255327	0.156986	0.0738001	0.010725
	530.8	0.807562	0.640075	0.53981	0.255173	0.156381	0.0739042	0.010443
	531	0.808231	0.640483	0.540402	0.256122	0.156397	0.0742203	0.0106854
	531.2	0.808699	0.640938	0.540498	0.256179	0.156541	0.0739035	0.0109504
	531.4	0.808609	0.64196	0.541035	0.256264	0.156793	0.0739708	0.0112229
	531.6	0.809463	0.642869	0.541009	0.256471	0.157492	0.0741463	0.0116799
	531.8	0.809545	0.642653	0.541709	0.256166	0.157231	0.0742047	0.0112335
	532	0.810085	0.642507	0.542096	0.25585	0.157456	0.0748342	0.0111704
	532.2	0.810511	0.642963	0.542906	0.25592	0.158036	0.0750408	0.0113074
	532.4	0.811097	0.643543	0.54325	0.255931	0.158957	0.074839	0.011493
	532.6	0.811765	0.644174	0.544039	0.255859	0.159926	0.0755227	0.0120266
	532.8	0.811978	0.644213	0.544117	0.256179	0.160048	0.0756192	0.0116295
	533	0.811999	0.643835	0.543856	0.255874	0.159291	0.0748475	0.011356
	533.2	0.812656	0.644296	0.544535	0.256497	0.159851	0.0750282	0.0120297
	533.4	0.813059	0.644465	0.54444	0.257051	0.159613	0.0748458	0.0115893
	533.6	0.813669	0.645226	0.544885	0.257791	0.159687	0.07475	0.0116975
	533.8	0.814157	0.645728	0.545057	0.25783	0.159718	0.0747498	0.0112364
	534	0.814529	0.646327	0.545823	0.258419	0.159954	0.0747994	0.0105268
	534.2	0.814556	0.646093	0.545283	0.258263	0.159178	0.0740928	0.00932116
	534.4	0.815148	0.646672	0.54582	0.258401	0.159533	0.0742978	0.00877844
	534.6	0.815473	0.646903	0.546079	0.258582	0.159326	0.0742458	0.00812689
	534.8	0.81537	0.646966	0.545586	0.258404	0.158767	0.0738586	0.00693533
	535	0.81566	0.647143	0.54626	0.258915	0.159032	0.0743737	0.00641205
	535.2	0.815819	0.64798	0.545839	0.258653	0.158872	0.074209	0.00617945
	535.4	0.816132	0.649074	0.546076	0.258614	0.15915	0.074567	0.00639828
	535.6	0.816662	0.649282	0.54695	0.25854	0.159243	0.0750115	0.00678615
	535.8	0.816705	0.649301	0.547625	0.258224	0.159372	0.075222	0.00663825
	536	0.817893	0.650427	0.548885	0.259194	0.160635	0.0761612	0.00761012
	536.2	0.818704	0.650933	0.549706	0.259618	0.160963	0.0763826	0.0074911
	536.4	0.819409	0.651258	0.55071	0.26027	0.161668	0.0771774	0.00846996
	536.6	0.82062	0.651865	0.552064	0.26096	0.161878	0.0778948	0.00926823
	536.8	0.821132	0.652197	0.552497	0.261776	0.161894	0.0778503	0.00977593
	537	0.822044	0.652999	0.553835	0.26246	0.162105	0.0777918	0.0108959
	537.2	0.822832	0.653569	0.554848	0.263157	0.162536	0.0783483	0.0116308
	537.4	0.823849	0.654127	0.555354	0.263772	0.162635	0.0781797	0.0121531
	537.6	0.824052	0.654791	0.556024	0.263955	0.163202	0.0782306	0.0122799
	537.8	0.824367	0.655173	0.556425	0.264004	0.163536	0.0780689	0.0120559
	538	0.825184	0.656064	0.5569	0.264514	0.163326	0.0784827	0.0118946
	538.2	0.825562	0.65602	0.557205	0.263978	0.162766	0.078005	0.0115523
	538.4	0.82637	0.657207	0.557938	0.264221	0.163208	0.0783234	0.0111505
	538.6	0.82687	0.657435	0.557992	0.26434	0.16277	0.0780071	0.0102591
	538.8	0.826523	0.657615	0.5576	0.264141	0.162485	0.0775248	0.00944304
	539	0.826428	0.658048	0.557768	0.263907	0.162326	0.0776746	0.00892713
	539.2	0.826543	0.658342	0.557084	0.263536	0.162046	0.0773302	0.00853292
	539.4	0.826705	0.658509	0.557317	0.263513	0.162063	0.077129	0.0080429
	539.6	0.82756	0.659066	0.55843	0.264133	0.162443	0.0772559	0.00833005
	539.8	0.827987	0.659723	0.558544	0.264506	0.1625	0.0772657	0.00793833
	540	0.828828	0.659911	0.558958	0.264939	0.162476	0.0772341	0.007848
	540.2	0.828607	0.660049	0.559231	0.265002	0.162291	0.077059	0.00764303
	540.4	0.828999	0.660489	0.559944	0.265817	0.162824	0.0773486	0.00811021
	540.6	0.829615	0.661035	0.560272	0.266158	0.163292	0.0769105	0.00861598
	540.8	0.830081	0.661502	0.560725	0.266366	0.163766	0.0769309	0.00872143
	541	0.830656	0.662314	0.561065	0.26622	0.164166	0.077408	0.00906112
	541.2	0.831591	0.662623	0.561529	0.266315	0.164822	0.0778743	0.00945645
	541.4	0.831676	0.663007	0.561868	0.266417	0.165554	0.0778045	0.00986919
	541.6	0.831893	0.6641	0.562564	0.266944	0.166806	0.0786173	0.0102346
	541.8	0.833086	0.664974	0.56311	0.267408	0.167017	0.0792616	0.0105848
	542	0.833679	0.665746	0.56358	0.267419	0.167038	0.0795352	0.0106548
	542.2	0.833864	0.665924	0.564511	0.267236	0.167229	0.0796706	0.0107127
	542.4	0.834511	0.666375	0.565016	0.267283	0.167358	0.0797341	0.0102482
	542.6	0.834153	0.666468	0.565116	0.266928	0.166682	0.0795157	0.00974445
	542.8	0.834244	0.666797	0.565624	0.26689	0.166958	0.0797824	0.00965853
	543	0.834668	0.667082	0.56581	0.26701	0.167119	0.0804713	0.00908923
	543.2	0.835079	0.667295	0.56617	0.267286	0.167275	0.0802947	0.00918131
	543.4	0.835964	0.668313	0.566771	0.267939	0.167746	0.0802693	0.00943333
	543.6	0.837011	0.669466	0.567659	0.26854	0.16816	0.0808622	0.0103755
	543.8	0.837189	0.669845	0.567864	0.268883	0.167963	0.0808698	0.0102153
	544	0.837946	0.669848	0.568191	0.268996	0.168295	0.0809666	0.0101049
	544.2	0.837945	0.670191	0.56878	0.269253	0.168602	0.0805758	0.00999924
	544.4	0.838793	0.670847	0.569733	0.270036	0.169468	0.0809505	0.0103456
	544.6	0.839449	0.671016	0.570071	0.270436	0.170003	0.0805321	0.0103879
	544.8	0.840392	0.671718	0.57073	0.27092	0.170085	0.0812627	0.0101646
	545	0.840488	0.673121	0.571251	0.271278	0.170234	0.0814041	0.0104863
	545.2	0.840947	0.673392	0.57211	0.27177	0.170266	0.0809271	0.0105561
	545.4	0.840706	0.673879	0.572208	0.272161	0.170416	0.0809296	0.0106548
	545.6	0.84096	0.674501	0.572953	0.272662	0.170413	0.0810307	0.0107109
	545.8	0.841375	0.67493	0.573893	0.273099	0.170182	0.0809645	0.0107963
	546	0.841739	0.675313	0.574367	0.273174	0.170508	0.0809781	0.010972
	546.2	0.841935	0.675558	0.575071	0.273607	0.1705	0.0808867	0.0109566
	546.4	0.842413	0.675781	0.575574	0.273937	0.170261	0.0811075	0.0105626
	546.6	0.842323	0.676029	0.575466	0.274087	0.169984	0.081164	0.0100126
	546.8	0.843426	0.676353	0.576121	0.274693	0.170897	0.0817419	0.0102909
	547	0.84346	0.67625	0.575936	0.2747	0.171067	0.0818405	0.0100719
	547.2	0.843917	0.676388	0.575876	0.274397	0.170972	0.0814932	0.00995184
	547.4	0.844198	0.677145	0.57577	0.274739	0.171207	0.0820178	0.00996369
	547.6	0.845062	0.677882	0.576211	0.275214	0.171432	0.0828302	0.010396
	547.8	0.845741	0.677977	0.576404	0.27521	0.171675	0.0830885	0.0101168
	548	0.846265	0.678071	0.576734	0.275311	0.171888	0.0835964	0.00989258
	548.2	0.846749	0.6784	0.577061	0.275551	0.172155	0.0831982	0.00976252
	548.4	0.847705	0.678885	0.577265	0.276034	0.172676	0.083413	0.0104112
	548.6	0.848406	0.678981	0.577318	0.27656	0.17281	0.0829578	0.0103376
	548.8	0.848748	0.679474	0.577317	0.27678	0.172704	0.0832811	0.0105805
	549	0.848465	0.679613	0.577264	0.27651	0.172409	0.0826038	0.0105595
	549.2	0.849107	0.67973	0.577781	0.276833	0.172512	0.0824315	0.0108714
	549.4	0.849518	0.680343	0.578361	0.277476	0.172824	0.0828402	0.0112145
	549.6	0.849582	0.680154	0.578868	0.277594	0.172595	0.0823098	0.010904
	549.8	0.850455	0.681008	0.579956	0.27844	0.173286	0.0828876	0.0116592
	550	0.850812	0.681275	0.579753	0.278185	0.173179	0.0828253	0.0113701
	550.2	0.851278	0.681685	0.580484	0.278627	0.173378	0.0829653	0.0118368
	550.4	0.851777	0.682211	0.581191	0.278615	0.173442	0.0835043	0.0120721
	550.6	0.85182	0.682586	0.581685	0.278788	0.173987	0.083895	0.0121778
	550.8	0.851836	0.682529	0.582086	0.278551	0.174084	0.0841233	0.0120776
	551	0.851657	0.68261	0.582577	0.27858	0.173816	0.0841995	0.0116221
	551.2	0.851594	0.682887	0.582797	0.278569	0.173967	0.0845202	0.0111373
	551.4	0.851884	0.683842	0.583199	0.279126	0.174435	0.0849045	0.0112018
	551.6	0.852324	0.684246	0.583699	0.279	0.174828	0.085084	0.0111013
	551.8	0.852652	0.684338	0.58395	0.279027	0.175195	0.0850918	0.0109357
	552	0.853141	0.684677	0.584583	0.279377	0.175778	0.0849745	0.0108801
	552.2	0.853379	0.684352	0.584495	0.279245	0.175828	0.0845149	0.0106726
	552.4	0.85413	0.68442	0.58479	0.279566	0.176729	0.0843702	0.0105308
	552.6	0.854132	0.684726	0.584875	0.280061	0.1772	0.0841567	0.0102946
	552.8	0.854702	0.685484	0.585123	0.280559	0.177588	0.0845948	0.0103797
	553	0.855395	0.686113	0.585477	0.281176	0.177859	0.0849219	0.010714
	553.2	0.856	0.686813	0.585749	0.28203	0.178503	0.0849148	0.0106152
	553.4	0.856314	0.6873	0.585688	0.282664	0.178233	0.0846948	0.0100437
	553.6	0.856034	0.687218	0.58568	0.282661	0.178069	0.0842198	0.00952558
	553.8	0.856398	0.6881	0.586657	0.283233	0.17824	0.0843948	0.0100338
	554	0.856053	0.688063	0.586452	0.282678	0.177018	0.0834855	0.00951235
	554.2	0.856981	0.688884	0.587506	0.282934	0.177074	0.0839645	0.010243
	554.4	0.857463	0.68962	0.587894	0.283076	0.17678	0.0845154	0.0102243
	554.6	0.857584	0.689999	0.588864	0.28336	0.176922	0.0848969	0.0101493
	554.8	0.857886	0.690339	0.589444	0.283638	0.176793	0.0851194	0.0107112
	555	0.857912	0.690854	0.589878	0.283795	0.176303	0.0851962	0.0110642
	555.2	0.857653	0.690828	0.589795	0.283325	0.176313	0.0854415	0.0108219
	555.4	0.857846	0.690894	0.590066	0.283093	0.17614	0.0852684	0.0108629
	555.6	0.858086	0.690911	0.590207	0.282855	0.176213	0.0851906	0.0108778
	555.8	0.859069	0.691219	0.59082	0.282931	0.176604	0.0856077	0.0111758
	556	0.859767	0.691777	0.591662	0.283179	0.177485	0.0861389	0.0115261
	556.2	0.860083	0.692346	0.592371	0.284028	0.178258	0.0868761	0.0115631
	556.4	0.861005	0.693308	0.593152	0.284404	0.179409	0.0875259	0.0117597
	556.6	0.861317	0.694155	0.593525	0.284722	0.179396	0.087557	0.0120976
	556.8	0.862669	0.695268	0.594665	0.285692	0.1803	0.0884768	0.0128684
	557	0.86305	0.695689	0.594662	0.285964	0.180883	0.0889548	0.0127627
	557.2	0.863497	0.696243	0.594846	0.286747	0.18137	0.0886027	0.0124525
	557.4	0.863936	0.696443	0.595189	0.287097	0.180924	0.0882528	0.0120197
	557.6	0.864109	0.696857	0.595575	0.287401	0.181113	0.088257	0.0116758
	557.8	0.864924	0.69787	0.596947	0.288122	0.181554	0.0885921	0.0121928
	558	0.865303	0.698342	0.597165	0.288291	0.181117	0.0884343	0.0118739
	558.2	0.866268	0.698918	0.597817	0.288508	0.181304	0.0891601	0.0118783
	558.4	0.866611	0.699672	0.598254	0.289064	0.181634	0.0894662	0.0120178
	558.6	0.867046	0.700112	0.59867	0.289213	0.181952	0.0896896	0.0123272
	558.8	0.866975	0.700528	0.59883	0.289227	0.182008	0.0896622	0.0125443
	559	0.866293	0.700367	0.598529	0.288355	0.181279	0.0892896	0.0118191
	559.2	0.86626	0.700528	0.598779	0.287781	0.181233	0.0891363	0.0110402
	559.4	0.866381	0.701068	0.598769	0.287509	0.180985	0.0887338	0.0108508
	559.6	0.866682	0.701483	0.598951	0.287762	0.18093	0.0884106	0.0107282
	559.8	0.867668	0.702404	0.599548	0.288094	0.181744	0.0891266	0.0111224
	560	0.867886	0.703131	0.60026	0.288328	0.181999	0.0896179	0.0113402
	560.2	0.867915	0.703036	0.600452	0.288179	0.182298	0.0891267	0.0109635
	560.4	0.86805	0.703519	0.60101	0.287934	0.182098	0.0892927	0.0111431
	560.6	0.868795	0.704115	0.601567	0.288493	0.182427	0.0896202	0.0115638
	560.8	0.869816	0.704869	0.601868	0.289536	0.18327	0.0904024	0.0122845
	561	0.870367	0.704562	0.601411	0.289682	0.183161	0.0902925	0.0121698
	561.2	0.870563	0.704288	0.601529	0.290351	0.18333	0.0900909	0.0122529
	561.4	0.870438	0.704148	0.601284	0.290077	0.182897	0.0899459	0.0113692
	561.6	0.870741	0.704883	0.601563	0.290668	0.183427	0.0905596	0.0118264
	561.8	0.870967	0.704824	0.601978	0.290978	0.183395	0.0909383	0.0121023
	562	0.871231	0.704884	0.601575	0.291339	0.18305	0.091092	0.0118707
	562.2	0.871362	0.704712	0.601269	0.291428	0.182828	0.0912066	0.0115534
	562.4	0.87189	0.704997	0.601502	0.291907	0.183504	0.0915636	0.0119827
	562.6	0.872255	0.70517	0.602029	0.291638	0.183957	0.0919278	0.0117196
	562.8	0.872238	0.705922	0.602844	0.292043	0.184173	0.0916692	0.0117304
	563	0.872194	0.706235	0.603331	0.292246	0.184012	0.0915069	0.0115194
	563.2	0.872749	0.706989	0.603947	0.292652	0.184252	0.0915713	0.0113547
	563.4	0.873554	0.707556	0.604821	0.2934	0.184546	0.0915117	0.0113877
	563.6	0.874464	0.707662	0.605683	0.293653	0.184883	0.0910511	0.0114841
	563.8	0.875278	0.708282	0.60634	0.293624	0.185254	0.0908729	0.0112154
	564	0.875667	0.708589	0.607077	0.293383	0.185432	0.0904075	0.0114401
	564.2	0.875679	0.708683	0.60779	0.29337	0.185893	0.089982	0.011401
	564.4	0.876603	0.709872	0.608999	0.294048	0.186172	0.0907111	0.0121013
	564.6	0.877776	0.710292	0.609853	0.294854	0.187242	0.0910001	0.0126202
	564.8	0.878168	0.710206	0.609993	0.294831	0.187179	0.0903452	0.0124968
	565	0.878441	0.710016	0.61012	0.2948	0.187411	0.0900777	0.0124186
	565.2	0.878877	0.710432	0.610266	0.294631	0.187543	0.0908796	0.0123089
	565.4	0.87911	0.710859	0.610265	0.294591	0.18735	0.0908818	0.0120754
	565.6	0.879195	0.710911	0.610402	0.294777	0.187481	0.0911094	0.0126898
	565.8	0.879517	0.711005	0.610444	0.295019	0.18743	0.0916789	0.0122196
	566	0.879911	0.711407	0.610041	0.294798	0.187537	0.0920824	0.0121005
	566.2	0.880341	0.711833	0.610005	0.294785	0.187634	0.0924573	0.0115926
	566.4	0.880508	0.712124	0.610329	0.294846	0.18788	0.0928858	0.0114181
	566.6	0.880543	0.712733	0.61055	0.294824	0.188071	0.0933003	0.0112286
	566.8	0.88031	0.713601	0.610072	0.294988	0.187954	0.0930871	0.0109209
	567	0.880871	0.713868	0.610229	0.295207	0.188202	0.0933632	0.0109984
	567.2	0.881271	0.714191	0.610389	0.29504	0.188321	0.0933225	0.01069
	567.4	0.881672	0.714469	0.610907	0.29509	0.188298	0.0926016	0.0102892
	567.6	0.881971	0.714222	0.610765	0.294819	0.188181	0.0921556	0.0101801
	567.8	0.881804	0.714409	0.610608	0.295019	0.188121	0.0918787	0.0101864
	568	0.882386	0.714887	0.611204	0.295262	0.188422	0.0925601	0.0105765
	568.2	0.882054	0.714754	0.611486	0.295247	0.188085	0.0924224	0.0103429
	568.4	0.882735	0.715415	0.612209	0.295703	0.188205	0.0924854	0.0108264
	568.6	0.883079	0.71571	0.6128	0.296528	0.18851	0.0923456	0.0111783
	568.8	0.883065	0.715733	0.613434	0.296884	0.188087	0.0924882	0.0111833
	569	0.883816	0.716207	0.614002	0.29787	0.188523	0.0933069	0.0117004
	569.2	0.884488	0.716792	0.615047	0.297968	0.188493	0.0939963	0.0123914
	569.4	0.884759	0.717355	0.616159	0.298923	0.188853	0.0939583	0.0127729
	569.6	0.884888	0.717459	0.616654	0.29908	0.188739	0.0945934	0.0130905
	569.8	0.885785	0.717969	0.617464	0.299865	0.189408	0.0955777	0.0132645
	570	0.886656	0.718546	0.618428	0.300181	0.189648	0.0956077	0.0137131
	570.2	0.887339	0.719117	0.619738	0.301373	0.19023	0.0961362	0.0141775
	570.4	0.887668	0.719735	0.620139	0.301816	0.190242	0.0966113	0.0145255
	570.6	0.887958	0.720218	0.620424	0.302033	0.19069	0.0966592	0.0148726
	570.8	0.888028	0.720776	0.620333	0.301905	0.190652	0.0964731	0.0143377
	571	0.889145	0.721338	0.621067	0.302258	0.191197	0.0966842	0.0147138
	571.2	0.888867	0.721439	0.621287	0.301987	0.191087	0.0959109	0.0140971
	571.4	0.889387	0.721894	0.621366	0.30235	0.191292	0.0961664	0.0142088
	571.6	0.889729	0.721908	0.621177	0.302322	0.19168	0.0966263	0.0145395
	571.8	0.889385	0.722089	0.620859	0.302121	0.191748	0.0963676	0.0142925
	572	0.888906	0.722238	0.620582	0.301533	0.1912	0.0957291	0.0135776
	572.2	0.888039	0.722186	0.620226	0.300835	0.191013	0.095354	0.0132705
	572.4	0.888115	0.722776	0.620663	0.30104	0.191121	0.0954546	0.0134401
	572.6	0.888602	0.723575	0.620895	0.301358	0.191461	0.0957415	0.01365
	572.8	0.888588	0.724092	0.621224	0.301229	0.191601	0.0965192	0.0135064
	573	0.88914	0.724834	0.621361	0.301256	0.192219	0.096584	0.0133776
	573.2	0.88927	0.725284	0.621578	0.300928	0.192463	0.0966834	0.0136956
	573.4	0.889489	0.725493	0.621705	0.301122	0.192685	0.0972397	0.0137084
	573.6	0.889901	0.72569	0.621806	0.3011	0.192831	0.0980258	0.0140442
	573.8	0.890795	0.725879	0.622248	0.30147	0.193226	0.0983359	0.0140064
	574	0.891665	0.726158	0.622592	0.301984	0.19321	0.0984002	0.0140969
	574.2	0.892193	0.726421	0.622552	0.302504	0.19356	0.0985899	0.014102
	574.4	0.892801	0.727141	0.623063	0.303115	0.193858	0.0988375	0.014288
	574.6	0.893251	0.727174	0.623875	0.303262	0.194432	0.0989475	0.0142329
	574.8	0.893675	0.727356	0.624468	0.303211	0.194619	0.0992366	0.0137435
	575	0.895033	0.727836	0.625589	0.303678	0.195348	0.0996793	0.0139588
	575.2	0.895602	0.727742	0.625967	0.30446	0.195629	0.0993759	0.014302
	575.4	0.896434	0.727682	0.626548	0.304935	0.19567	0.0996186	0.0144149
	575.6	0.896317	0.728045	0.627141	0.305039	0.195827	0.0990937	0.0142703
	575.8	0.896066	0.728197	0.627375	0.305353	0.195372	0.0985316	0.0136889
	576	0.895881	0.728666	0.628373	0.30548	0.195485	0.0983977	0.0137134
	576.2	0.896494	0.729271	0.629103	0.306195	0.195946	0.0991747	0.0141707
	576.4	0.896945	0.729679	0.629255	0.306462	0.196108	0.0992119	0.0142121
	576.6	0.897632	0.730659	0.62943	0.30692	0.196348	0.0996715	0.0144206
	576.8	0.897583	0.730719	0.629886	0.307041	0.196579	0.0999558	0.0145497
	577	0.897693	0.730654	0.629857	0.307047	0.196594	0.0994602	0.0143223
	577.2	0.897218	0.730557	0.629545	0.306374	0.196436	0.0994663	0.0142402
	577.4	0.896933	0.730737	0.62968	0.306277	0.196217	0.0998641	0.0139446
	577.6	0.897084	0.730905	0.629708	0.306342	0.195874	0.0995876	0.0140178
	577.8	0.896349	0.730843	0.629047	0.3061	0.19517	0.0991292	0.0134333
	578	0.896385	0.731284	0.628782	0.306367	0.195184	0.0990943	0.0135009
	578.2	0.896044	0.731406	0.628971	0.306273	0.195406	0.0989225	0.0138469
	578.4	0.896089	0.731689	0.629531	0.306257	0.195548	0.0987338	0.0138617
	578.6	0.896141	0.731658	0.629928	0.306093	0.195642	0.0987113	0.0136782
	578.8	0.896245	0.731708	0.629726	0.306087	0.19552	0.0984424	0.0133081
	579	0.896973	0.732185	0.629759	0.306676	0.195344	0.0980636	0.0132923
	579.2	0.897589	0.732832	0.630135	0.3075	0.195594	0.0983359	0.0139079
	579.4	0.897106	0.732907	0.630372	0.307268	0.195128	0.0975378	0.0131495
	579.6	0.897362	0.733813	0.630645	0.307527	0.19509	0.0970127	0.0127177
	579.8	0.897876	0.734241	0.631292	0.308073	0.195819	0.0972391	0.0125112
	580	0.898547	0.734622	0.632054	0.308684	0.196584	0.097914	0.0125335
	580.2	0.899154	0.734871	0.632177	0.309006	0.196745	0.0979644	0.0122313
	580.4	0.899368	0.735167	0.632355	0.308597	0.197027	0.0980295	0.0118938
	580.6	0.900292	0.736107	0.633035	0.309418	0.197044	0.0982008	0.0118932
	580.8	0.900777	0.736702	0.633895	0.309547	0.198002	0.0985856	0.0122915
	581	0.901058	0.736942	0.634034	0.30928	0.198128	0.0987458	0.0119072
	581.2	0.901526	0.737869	0.634392	0.30915	0.198574	0.0997225	0.0118137
	581.4	0.901876	0.738071	0.634913	0.309636	0.198879	0.100293	0.0119305
	581.6	0.902115	0.738669	0.635144	0.309948	0.198931	0.100673	0.0121533
	581.8	0.902191	0.738777	0.635075	0.310029	0.19912	0.101118	0.0121502
	582	0.902462	0.738745	0.635044	0.309765	0.198965	0.101119	0.0120229
	582.2	0.90259	0.738896	0.635002	0.309366	0.199365	0.100753	0.0120527
	582.4	0.903068	0.738707	0.634944	0.309381	0.199249	0.100622	0.0117941
	582.6	0.903071	0.738911	0.634919	0.309484	0.199259	0.100626	0.0117945
	582.8	0.903557	0.739104	0.635102	0.309792	0.199207	0.100927	0.0120203
	583	0.904066	0.739879	0.635793	0.310448	0.199827	0.10126	0.0128244
	583.2	0.904352	0.739863	0.636392	0.310564	0.199874	0.101762	0.0134801
	583.4	0.904087	0.739358	0.636288	0.310602	0.199435	0.100645	0.0134664
	583.6	0.905066	0.739857	0.637106	0.311354	0.199954	0.101135	0.0139163
	583.8	0.905707	0.740333	0.638205	0.31248	0.200828	0.101812	0.0145823
	584	0.90599	0.740175	0.63848	0.312441	0.200451	0.101545	0.0145282
	584.2	0.905748	0.740052	0.638974	0.312237	0.200291	0.101046	0.0144469
	584.4	0.906227	0.740636	0.639524	0.312354	0.200628	0.101438	0.0146634
	584.6	0.906906	0.741107	0.639717	0.313022	0.200571	0.101328	0.0146619
	584.8	0.907653	0.741785	0.639759	0.313138	0.201278	0.101932	0.0151268
	585	0.908303	0.742277	0.640326	0.313048	0.201611	0.102397	0.0151751
	585.2	0.909085	0.743489	0.640962	0.313588	0.202413	0.102857	0.0152007
	585.4	0.909195	0.743787	0.641379	0.313958	0.203018	0.102951	0.0154466
	585.6	0.909231	0.744147	0.641643	0.313989	0.20337	0.102985	0.0151598
	585.8	0.909416	0.744146	0.641506	0.31343	0.203511	0.102477	0.0148374
	586	0.909087	0.744335	0.641161	0.312502	0.203339	0.10125	0.0138747
	586.2	0.90908	0.744828	0.641484	0.31225	0.203882	0.101286	0.0133905
	586.4	0.909343	0.745106	0.641815	0.312535	0.203713	0.101972	0.0132152
	586.6	0.90967	0.746191	0.6425	0.312757	0.204167	0.102025	0.0132458
	586.8	0.910325	0.746613	0.64359	0.313355	0.20452	0.102559	0.0139196
	587	0.910554	0.747236	0.644267	0.313826	0.204766	0.102788	0.0143847
	587.2	0.910703	0.747141	0.64419	0.313855	0.204088	0.102865	0.01444
	587.4	0.911045	0.747486	0.644474	0.314385	0.203943	0.103276	0.0147323
	587.6	0.911828	0.748954	0.64551	0.315454	0.204879	0.104174	0.0151691
	587.8	0.912525	0.749563	0.646093	0.31626	0.205226	0.104533	0.0157807
	588	0.912986	0.749428	0.646579	0.316402	0.205073	0.104486	0.0160612
	588.2	0.913034	0.74916	0.646598	0.316563	0.205158	0.104551	0.0158884
	588.4	0.914325	0.749825	0.647813	0.31736	0.205932	0.105784	0.0163253
	588.6	0.915069	0.750388	0.647976	0.318202	0.206406	0.106272	0.0161932
	588.8	0.91613	0.75124	0.6486	0.318938	0.207236	0.106817	0.0165894
	589	0.916372	0.751714	0.649381	0.318997	0.207596	0.107091	0.0168929
	589.2	0.916716	0.751985	0.649094	0.319689	0.208065	0.107098	0.0166649
	589.4	0.916557	0.75161	0.648963	0.31958	0.207963	0.107468	0.0164569
	589.6	0.916735	0.751299	0.649013	0.318959	0.208117	0.106906	0.0156155
	589.8	0.917084	0.751388	0.648654	0.318237	0.207817	0.106576	0.0150697
	590	0.917155	0.751198	0.648688	0.3179	0.207868	0.106465	0.0145414
	590.2	0.917161	0.751646	0.64905	0.318278	0.207928	0.107108	0.0142137
	590.4	0.917224	0.751544	0.649255	0.317972	0.207541	0.106837	0.01382
	590.6	0.917544	0.751568	0.649792	0.318032	0.207359	0.106707	0.0140878
	590.8	0.917602	0.751504	0.649911	0.318092	0.206856	0.106509	0.0143565
	591	0.917011	0.751296	0.649681	0.317467	0.206012	0.105434	0.0139564
	591.2	0.916652	0.751065	0.649299	0.317419	0.205702	0.105386	0.0139588
	591.4	0.916512	0.751506	0.649691	0.317597	0.205493	0.105604	0.0143309
	591.6	0.917065	0.752439	0.650272	0.318325	0.20599	0.105503	0.0148992
	591.8	0.917367	0.752422	0.650719	0.318822	0.205991	0.105412	0.0155287
	592	0.917028	0.752454	0.650964	0.318993	0.205286	0.104938	0.0154275
	592.2	0.917049	0.753032	0.651501	0.319093	0.205565	0.10491	0.0151513
	592.4	0.917249	0.753692	0.652504	0.319725	0.20576	0.105272	0.015147
	592.6	0.917408	0.754269	0.652558	0.320122	0.205949	0.105324	0.0150343
	592.8	0.917723	0.754802	0.652571	0.320785	0.205883	0.104889	0.0154371
	593	0.917397	0.754888	0.652243	0.320447	0.205377	0.104706	0.0151395
	593.2	0.918143	0.755763	0.65287	0.321616	0.206372	0.104992	0.0152755
	593.4	0.919073	0.756354	0.653693	0.322415	0.207121	0.105694	0.0156298
	593.6	0.920137	0.757105	0.654233	0.322442	0.207873	0.105717	0.0158501
	593.8	0.920801	0.757577	0.654344	0.322791	0.208269	0.106223	0.0159104
	594	0.92159	0.758236	0.655538	0.323512	0.209093	0.107187	0.0158469
	594.2	0.921561	0.758424	0.655637	0.32358	0.209511	0.107255	0.0155198
	594.4	0.921422	0.758058	0.655759	0.323055	0.209259	0.106599	0.0155981
	594.6	0.922441	0.758907	0.656364	0.323674	0.209725	0.107428	0.0162594
	594.8	0.922595	0.759161	0.656224	0.323282	0.210014	0.107213	0.0163425
	595	0.92234	0.758779	0.655805	0.322078	0.209795	0.106329	0.0159078
	595.2	0.92235	0.758823	0.655675	0.322114	0.210291	0.107232	0.016314
	595.4	0.922418	0.759352	0.655642	0.322293	0.210271	0.107439	0.0166399
	595.6	0.922691	0.759525	0.655671	0.322313	0.210172	0.107334	0.0162197
	595.8	0.922577	0.759839	0.656226	0.322226	0.210176	0.107268	0.0162898
	596	0.92166	0.759282	0.6559	0.321691	0.209093	0.10639	0.0152975
	596.2	0.921965	0.759336	0.656284	0.321421	0.208992	0.106139	0.0151211
	596.4	0.921789	0.759024	0.656033	0.321403	0.208897	0.10585	0.0151147
	596.6	0.921921	0.759284	0.656251	0.321922	0.208895	0.106199	0.0149399
	596.8	0.922134	0.759507	0.656573	0.322566	0.209207	0.105957	0.0150796
	597	0.922709	0.760182	0.657456	0.323094	0.20996	0.106592	0.0150674
	597.2	0.923406	0.761053	0.658444	0.324338	0.210875	0.107259	0.0157894
	597.4	0.924133	0.76112	0.659241	0.325194	0.210863	0.107701	0.015843
	597.6	0.924706	0.761445	0.659841	0.325858	0.210951	0.107917	0.0159915
	597.8	0.925115	0.76155	0.659701	0.326384	0.211063	0.107976	0.0154873
	598	0.925769	0.762351	0.660548	0.327372	0.211812	0.10868	0.015694
	598.2	0.925552	0.762264	0.660051	0.327119	0.211741	0.108377	0.0160085
	598.4	0.925686	0.762206	0.660688	0.326987	0.21184	0.108423	0.0160633
	598.6	0.92637	0.76313	0.660943	0.327079	0.21226	0.109035	0.0162159
	598.8	0.9262	0.763472	0.660507	0.326333	0.212165	0.108619	0.0161062
	599	0.926299	0.763753	0.660439	0.326115	0.212292	0.108724	0.0162666
	599.2	0.926208	0.764392	0.660593	0.326562	0.212358	0.109029	0.0169161
	599.4	0.926621	0.76504	0.661337	0.326885	0.212556	0.109098	0.0171452
	599.6	0.926622	0.76548	0.661993	0.326498	0.212235	0.109131	0.0167251
	599.8	0.926191	0.765541	0.661975	0.326091	0.211696	0.108393	0.0166349
	600	0.926395	0.765722	0.661847	0.32631	0.211586	0.108229	0.0162045
	600.2	0.927222	0.766024	0.66207	0.326393	0.21192	0.108404	0.0166302
	600.4	0.927693	0.766643	0.662351	0.326644	0.212711	0.108962	0.0168734
	600.6	0.927499	0.766639	0.662667	0.326482	0.212474	0.109138	0.0163007
	600.8	0.927747	0.767095	0.663063	0.326689	0.212966	0.10933	0.0166504
	601	0.928073	0.767692	0.662996	0.32687	0.21337	0.109673	0.0167331
	601.2	0.928161	0.767445	0.663366	0.327408	0.212988	0.109451	0.0169257
	601.4	0.928873	0.767851	0.663929	0.328155	0.213238	0.110011	0.0172308
	601.6	0.929603	0.767835	0.66406	0.328633	0.213623	0.110157	0.0179629
	601.8	0.929836	0.767694	0.664093	0.32839	0.213569	0.110033	0.0176509
	602	0.930063	0.767539	0.664572	0.328284	0.213443	0.109767	0.0177696
	602.2	0.929922	0.76703	0.66501	0.327727	0.213079	0.109681	0.0175564
	602.4	0.930622	0.767095	0.665276	0.327783	0.213469	0.110013	0.0174731
	602.6	0.931323	0.767327	0.665161	0.328131	0.21337	0.109719	0.0171672
	602.8	0.931499	0.767781	0.66566	0.32811	0.213379	0.109613	0.0169699
	603	0.932269	0.768247	0.666578	0.328631	0.214183	0.110303	0.0173862
	603.2	0.932814	0.768991	0.667781	0.328879	0.214462	0.110747	0.0179491
	603.4	0.933658	0.769466	0.668747	0.329305	0.215273	0.111633	0.0179796
	603.6	0.934017	0.770458	0.669357	0.329876	0.215381	0.112012	0.0180195
	603.8	0.934197	0.770585	0.669706	0.330233	0.214892	0.111922	0.0175286
	604	0.934521	0.771265	0.670274	0.330663	0.215573	0.112705	0.0171047
	604.2	0.934618	0.771686	0.670698	0.331105	0.216026	0.113396	0.0171624
	604.4	0.934446	0.772533	0.670973	0.33146	0.21619	0.113517	0.0166476
	604.6	0.934054	0.772303	0.670786	0.331352	0.21594	0.113227	0.0162121
	604.8	0.933742	0.772834	0.670569	0.331564	0.216074	0.113004	0.0160962
	605	0.934037	0.773549	0.670792	0.331888	0.216828	0.113113	0.0162191
	605.2	0.934297	0.773927	0.671025	0.33214	0.216848	0.112968	0.0159894
	605.4	0.934031	0.774079	0.670656	0.331724	0.216481	0.112758	0.0160282
	605.6	0.934032	0.773646	0.6706	0.331797	0.216153	0.111945	0.0157679
	605.8	0.933748	0.773051	0.669635	0.330887	0.215467	0.111163	0.0147013
	606	0.933659	0.772714	0.669094	0.330646	0.215218	0.110619	0.0145616
	606.2	0.933749	0.772572	0.669208	0.33099	0.215432	0.110639	0.0150001
	606.4	0.934019	0.772281	0.668235	0.331228	0.21563	0.110318	0.0150163
	606.6	0.934312	0.77178	0.668139	0.331735	0.215539	0.110091	0.0149669
	606.8	0.934123	0.771964	0.668303	0.331351	0.21551	0.11005	0.0157628
	607	0.935141	0.77203	0.668447	0.331626	0.216032	0.110056	0.0161529
	607.2	0.935932	0.772274	0.669087	0.332078	0.216014	0.110562	0.0173103
	607.4	0.936339	0.77204	0.6695	0.332375	0.21595	0.110694	0.017201
	607.6	0.936765	0.772463	0.670566	0.332626	0.215937	0.111083	0.0173315
	607.8	0.937222	0.773116	0.671929	0.333421	0.215754	0.111516	0.017484
	608	0.937186	0.773706	0.671871	0.333313	0.215963	0.111751	0.0171933
	608.2	0.938218	0.774766	0.673267	0.334738	0.216755	0.112732	0.0176955
	608.4	0.938811	0.775916	0.673658	0.335245	0.216559	0.11262	0.0176783
	608.6	0.939753	0.776558	0.674449	0.335227	0.21695	0.113286	0.0181887
	608.8	0.940293	0.777931	0.675353	0.335801	0.217739	0.113776	0.0185453
	609	0.940909	0.779329	0.676028	0.335811	0.218206	0.113859	0.0188224
	609.2	0.940852	0.779767	0.675496	0.335522	0.21805	0.113533	0.0183384
	609.4	0.940541	0.78019	0.675378	0.335484	0.217815	0.113644	0.018241
	609.6	0.941039	0.780786	0.676087	0.335731	0.218501	0.114074	0.0187847
	609.8	0.940633	0.780879	0.67594	0.335198	0.218652	0.114231	0.0185946
	610	0.940784	0.781496	0.676321	0.335629	0.21914	0.114462	0.0189253
	610.2	0.940585	0.781386	0.676611	0.336267	0.219837	0.114424	0.0190794
	610.4	0.940807	0.781583	0.6763	0.336798	0.220432	0.114418	0.0185344
	610.6	0.940758	0.781118	0.676205	0.336708	0.220658	0.114104	0.0181762
	610.8	0.940839	0.780916	0.676247	0.336334	0.220693	0.113746	0.0182206
	611	0.940978	0.780247	0.676007	0.336513	0.220757	0.113248	0.017903
	611.2	0.940925	0.779792	0.676106	0.336375	0.220453	0.113532	0.0178775
	611.4	0.940602	0.779278	0.676669	0.336086	0.220587	0.113337	0.0169827
	611.6	0.940492	0.779393	0.677232	0.336123	0.220674	0.113185	0.0166788
	611.8	0.940634	0.779913	0.677943	0.336259	0.220651	0.113499	0.0164199
	612	0.94008	0.779508	0.677336	0.33573	0.220317	0.113164	0.0158979
	612.2	0.940735	0.779924	0.678184	0.336978	0.220807	0.113573	0.0164378
	612.4	0.940527	0.779781	0.678177	0.336303	0.220321	0.113771	0.0167072
	612.6	0.941036	0.779615	0.678335	0.336194	0.220245	0.113719	0.0169088
	612.8	0.941244	0.780002	0.678805	0.336736	0.220838	0.113581	0.0170413
	613	0.941501	0.78026	0.67888	0.336546	0.220771	0.113577	0.017297
	613.2	0.941671	0.780414	0.678715	0.336711	0.22101	0.113996	0.0172239
	613.4	0.942574	0.781538	0.67979	0.337302	0.22156	0.114714	0.0179198
	613.6	0.942991	0.78239	0.681007	0.337764	0.222183	0.115253	0.0187906
	613.8	0.943079	0.78278	0.681478	0.337969	0.222649	0.115504	0.0188291
	614	0.944391	0.783631	0.68197	0.338752	0.223683	0.11625	0.0194606
	614.2	0.944896	0.783671	0.682729	0.339334	0.224279	0.116726	0.0196107
	614.4	0.945554	0.784285	0.682873	0.33932	0.224239	0.116892	0.0194958
	614.6	0.94496	0.783923	0.68244	0.338591	0.224225	0.116257	0.0190266
	614.8	0.945318	0.784272	0.682344	0.338975	0.224266	0.116258	0.0191914
	615	0.945167	0.784177	0.682345	0.33929	0.224173	0.11594	0.0190858
	615.2	0.945024	0.784316	0.682338	0.339088	0.224037	0.115644	0.0187343
	615.4	0.944871	0.784687	0.682805	0.339097	0.223694	0.115566	0.0183842
	615.6	0.944404	0.784379	0.68282	0.338406	0.223274	0.115305	0.0177598
	615.8	0.944353	0.784418	0.682788	0.337986	0.223294	0.115494	0.0174395
	616	0.943932	0.783922	0.682439	0.337926	0.22316	0.114928	0.0173919
	616.2	0.943799	0.783924	0.682476	0.337998	0.22306	0.114664	0.0173168
	616.4	0.944034	0.784423	0.682733	0.337667	0.223197	0.115334	0.017608
	616.6	0.944335	0.784475	0.682352	0.337801	0.223017	0.1148	0.0170703
	616.8	0.944467	0.784521	0.682572	0.33803	0.2232	0.115123	0.0173455
	617	0.944818	0.78469	0.682715	0.338059	0.223097	0.115047	0.0169669
	617.2	0.945335	0.785123	0.682874	0.338467	0.223228	0.115288	0.0170015
	617.4	0.945831	0.786354	0.683639	0.339122	0.223533	0.115586	0.0174811
	617.6	0.945829	0.786739	0.683594	0.339513	0.223526	0.115556	0.0178545
	617.8	0.946886	0.787143	0.683908	0.339754	0.223604	0.116061	0.0183366
	618	0.947618	0.787496	0.683817	0.339959	0.223449	0.116447	0.0185027
	618.2	0.948186	0.787807	0.684354	0.340304	0.223032	0.116498	0.0187998
	618.4	0.94863	0.788311	0.684314	0.340729	0.223146	0.116506	0.018836
	618.6	0.94813	0.788376	0.684036	0.340688	0.222672	0.115956	0.0181415
	618.8	0.948726	0.788808	0.683995	0.341549	0.222513	0.116241	0.0183619
	619	0.949361	0.789621	0.684839	0.342261	0.223055	0.116717	0.0188606
	619.2	0.949503	0.789637	0.685086	0.341946	0.222982	0.116373	0.0187155
	619.4	0.949925	0.789795	0.685332	0.341986	0.222985	0.116547	0.0186758
	619.6	0.950173	0.79004	0.685771	0.341816	0.223517	0.116821	0.0188361
	619.8	0.950643	0.790417	0.685823	0.341983	0.224046	0.116485	0.0187278
	620	0.950986	0.791163	0.686689	0.342287	0.224393	0.116733	0.0189023
	620.2	0.95181	0.792385	0.687848	0.342417	0.225341	0.117253	0.0193273
	620.4	0.952525	0.793252	0.688445	0.342839	0.225519	0.117773	0.0190016
	620.6	0.952278	0.792869	0.688835	0.342447	0.225613	0.117309	0.0180794
	620.8	0.952776	0.793093	0.689212	0.342986	0.225926	0.1174	0.0181592
	621	0.952717	0.792772	0.689413	0.343043	0.226053	0.116941	0.0171614
	621.2	0.952974	0.793025	0.689475	0.343131	0.226085	0.117047	0.0172359
	621.4	0.953437	0.793826	0.689687	0.343694	0.22647	0.117123	0.0173479
	621.6	0.953539	0.793436	0.689022	0.34358	0.226166	0.116721	0.0170513
	621.8	0.954027	0.793586	0.68939	0.34381	0.226144	0.116854	0.0169167
	622	0.953691	0.793559	0.689407	0.344145	0.226175	0.116842	0.016913
	622.2	0.953854	0.794098	0.689376	0.344763	0.226678	0.117183	0.0173952
	622.4	0.953029	0.793677	0.688745	0.34464	0.22644	0.116942	0.0164147
	622.6	0.952611	0.793816	0.688457	0.344571	0.226118	0.116865	0.0166448
	622.8	0.952764	0.793649	0.688414	0.344697	0.226822	0.116917	0.0169195
	623	0.952888	0.793867	0.689225	0.344944	0.227492	0.117288	0.0173791
	623.2	0.953231	0.793661	0.689522	0.345076	0.227576	0.117258	0.0176966
	623.4	0.953508	0.794119	0.689737	0.345663	0.227848	0.117094	0.0180526
	623.6	0.953839	0.794922	0.689876	0.345879	0.227489	0.117066	0.0183271
	623.8	0.954442	0.79541	0.690557	0.346506	0.227937	0.117288	0.0186173
	624	0.954771	0.796156	0.691907	0.346756	0.228237	0.117928	0.019201
	624.2	0.955185	0.796465	0.692632	0.347016	0.228588	0.118215	0.0193712
	624.4	0.955431	0.796311	0.692694	0.34744	0.228375	0.118074	0.0192004
	624.6	0.955653	0.796235	0.693014	0.346962	0.228777	0.118364	0.0192186
	624.8	0.95616	0.796347	0.693217	0.347462	0.228645	0.118638	0.0194246
	625	0.956178	0.796614	0.693671	0.347633	0.228722	0.119009	0.0198001
	625.2	0.956663	0.797031	0.693973	0.347647	0.228887	0.119257	0.0200412
	625.4	0.957028	0.797473	0.693553	0.347965	0.229022	0.119489	0.019995
	625.6	0.956535	0.797214	0.693431	0.347715	0.228794	0.119182	0.0198177
	625.8	0.956718	0.798064	0.694175	0.34817	0.229284	0.119541	0.0202558
	626	0.956301	0.798225	0.694084	0.34777	0.229342	0.119685	0.0197645
	626.2	0.956183	0.798239	0.693565	0.347538	0.229417	0.119986	0.0196479
	626.4	0.955459	0.797092	0.693267	0.34678	0.228707	0.119356	0.0186029
	626.6	0.955775	0.797056	0.69323	0.346311	0.228654	0.119372	0.0188155
	626.8	0.956118	0.796742	0.693415	0.346277	0.228705	0.119221	0.0182525
	627	0.956401	0.797084	0.693886	0.346761	0.22893	0.119373	0.0181015
	627.2	0.957123	0.797322	0.694475	0.347104	0.229202	0.119334	0.0179309
	627.4	0.957098	0.797417	0.69462	0.346932	0.228727	0.118711	0.0175051
	627.6	0.957564	0.797617	0.695318	0.347111	0.228557	0.119208	0.0179307
	627.8	0.958364	0.797904	0.696389	0.347673	0.229357	0.120087	0.0185096
	628	0.958483	0.798047	0.697292	0.347973	0.229329	0.120196	0.0185743
	628.2	0.958341	0.797967	0.697302	0.348157	0.229042	0.120069	0.0180131
	628.4	0.959444	0.798612	0.697584	0.348577	0.229878	0.120405	0.0181978
	628.6	0.959614	0.799515	0.697989	0.348395	0.230261	0.120897	0.0178436
	628.8	0.959971	0.799912	0.698695	0.348803	0.230161	0.120903	0.0181291
	629	0.960003	0.800357	0.699021	0.348723	0.23029	0.12091	0.0185623
	629.2	0.960101	0.800119	0.698851	0.348454	0.230069	0.120683	0.0182129
	629.4	0.960003	0.800997	0.699415	0.348671	0.230516	0.12078	0.0182557
	629.6	0.960085	0.801775	0.700211	0.348952	0.230956	0.120824	0.0186804
	629.8	0.960782	0.802624	0.70073	0.349425	0.231524	0.121278	0.0190154
	630	0.960945	0.802891	0.700592	0.349144	0.231871	0.120817	0.0187577
	630.2	0.961127	0.803118	0.700507	0.349556	0.232404	0.120896	0.0191663
	630.4	0.96037	0.80269	0.699862	0.34889	0.231449	0.119899	0.018587
	630.6	0.960657	0.802995	0.699567	0.349057	0.231773	0.119767	0.0183712
	630.8	0.960983	0.803439	0.700337	0.349985	0.232402	0.120474	0.0186253
	631	0.960996	0.80325	0.700504	0.350251	0.232499	0.120284	0.0183636
	631.2	0.961204	0.803035	0.700784	0.350098	0.232502	0.119972	0.0182992
	631.4	0.961608	0.802911	0.701151	0.350251	0.232523	0.120268	0.0185405
	631.6	0.962397	0.802923	0.701703	0.351235	0.232985	0.121055	0.0193903
	631.8	0.963088	0.803046	0.701359	0.351756	0.233344	0.121485	0.0197125
	632	0.962851	0.803052	0.701018	0.352133	0.232759	0.121098	0.018898
	632.2	0.963421	0.803259	0.700575	0.352373	0.232764	0.121427	0.0186932
	632.4	0.963989	0.803907	0.700339	0.352473	0.233109	0.121794	0.0180923
	632.6	0.96408	0.804081	0.700145	0.352483	0.232716	0.121998	0.0178067
	632.8	0.964167	0.804242	0.699964	0.352736	0.232347	0.12189	0.0181738
	633	0.96427	0.804925	0.700302	0.352958	0.232379	0.122398	0.0185323
	633.2	0.96438	0.805333	0.700681	0.353322	0.232577	0.122925	0.0184035
	633.4	0.964449	0.806428	0.701511	0.353582	0.232931	0.123738	0.0187875
	633.6	0.965109	0.807352	0.702141	0.354103	0.233244	0.124143	0.019193
	633.8	0.965464	0.807551	0.70229	0.354077	0.233631	0.12458	0.0196908
	634	0.965442	0.807985	0.702493	0.354068	0.233646	0.12431	0.0195966
	634.2	0.965407	0.80834	0.703301	0.354506	0.234083	0.124826	0.0202929
	634.4	0.965178	0.808374	0.70326	0.354141	0.233232	0.124547	0.0199255
	634.6	0.965629	0.808895	0.703853	0.35388	0.233808	0.124849	0.0200489
	634.8	0.966057	0.808968	0.704767	0.353992	0.234029	0.125122	0.0203436
	635	0.9663	0.80876	0.704901	0.353744	0.233939	0.124451	0.0201483
	635.2	0.966887	0.808854	0.705876	0.353491	0.234107	0.124605	0.0203922
	635.4	0.967673	0.809195	0.706697	0.353728	0.234886	0.125146	0.0208032
	635.6	0.968557	0.809248	0.706968	0.354116	0.235273	0.125228	0.0213686
	635.8	0.969134	0.809671	0.707119	0.353975	0.235925	0.125374	0.0214831
	636	0.969492	0.810004	0.707644	0.354011	0.235609	0.125193	0.0207861
	636.2	0.970149	0.810572	0.707953	0.354835	0.236222	0.125939	0.0207368
	636.4	0.96974	0.810638	0.707722	0.3545	0.236468	0.125493	0.0200059
	636.6	0.969931	0.810782	0.707865	0.355066	0.236671	0.125712	0.0204877
	636.8	0.969155	0.810551	0.707651	0.354702	0.236393	0.125231	0.020278
	637	0.9692	0.810256	0.707429	0.354443	0.236434	0.125135	0.0198777
	637.2	0.969108	0.810056	0.707416	0.35448	0.236542	0.12522	0.0195748
	637.4	0.969242	0.810051	0.707557	0.354559	0.236495	0.125354	0.0200526
	637.6	0.969715	0.810094	0.70771	0.354758	0.237034	0.124983	0.0205114
	637.8	0.969663	0.809833	0.70737	0.354341	0.236743	0.124702	0.0206359
	638	0.969893	0.810197	0.707781	0.354688	0.236664	0.124327	0.0206022
	638.2	0.970097	0.810584	0.708268	0.354882	0.236884	0.124241	0.0211099
	638.4	0.97014	0.810785	0.708183	0.354825	0.236457	0.12389	0.0206238
	638.6	0.9701	0.811117	0.708608	0.354969	0.236721	0.123883	0.0206973
	638.8	0.970139	0.811175	0.709184	0.355898	0.237018	0.124032	0.0206366
	639	0.970069	0.811833	0.70999	0.356655	0.237378	0.124397	0.0207202
	639.2	0.970214	0.812306	0.71099	0.3574	0.237913	0.124895	0.0208987
	639.4	0.970258	0.812999	0.711538	0.358448	0.238872	0.125181	0.0211067
	639.6	0.970447	0.813352	0.712125	0.359436	0.239373	0.125729	0.0213036
	639.8	0.970314	0.814005	0.712753	0.360316	0.240014	0.126395	0.0212424
	640	0.957191	0.804039	0.706221	0.355292	0.238328	0.130398	0.018215
	640.2	0.957597	0.804568	0.706097	0.355514	0.238111	0.130289	0.0181555
	640.4	0.958582	0.805415	0.706291	0.356135	0.238307	0.130572	0.0187548
	640.6	0.959028	0.806177	0.70627	0.356158	0.237877	0.13052	0.0184395
	640.8	0.959255	0.806662	0.705967	0.356731	0.237918	0.130734	0.018201
	641	0.959605	0.80699	0.705861	0.356656	0.237731	0.130862	0.01808
	641.2	0.959777	0.807281	0.705475	0.35632	0.237474	0.130606	0.0179614
	641.4	0.960114	0.807428	0.705017	0.35637	0.23719	0.130418	0.0178874
	641.6	0.960029	0.807363	0.704577	0.356644	0.236911	0.130241	0.0179429
	641.8	0.960331	0.80708	0.703931	0.35643	0.236407	0.130131	0.0176809
	642	0.960519	0.806868	0.703936	0.356945	0.236427	0.130212	0.0181958
	642.2	0.960597	0.8062	0.703874	0.357065	0.236659	0.130234	0.0185996
	642.4	0.960538	0.80586	0.703252	0.357095	0.236838	0.13032	0.0183376
	642.6	0.960105	0.805232	0.702936	0.357338	0.236475	0.130097	0.0185435
	642.8	0.959967	0.805308	0.702746	0.358	0.236031	0.130046	0.0188366
	643	0.958707	0.804207	0.701481	0.357552	0.234857	0.129226	0.0184994
	643.2	0.957734	0.803624	0.700616	0.357365	0.23447	0.127997	0.0181262
	643.4	0.957393	0.803433	0.700537	0.35753	0.234593	0.127943	0.018342
	643.6	0.957182	0.803038	0.700433	0.35749	0.233857	0.127742	0.0182443
	643.8	0.956803	0.802578	0.700345	0.356838	0.233854	0.127412	0.0177248
	644	0.956221	0.802483	0.700178	0.35647	0.233869	0.127385	0.0171946
	644.2	0.955991	0.802086	0.700712	0.356406	0.234098	0.127061	0.0171942
	644.4	0.955892	0.802735	0.70157	0.356914	0.234687	0.127498	0.0172862
	644.6	0.95519	0.802727	0.701559	0.35636	0.234334	0.127346	0.0165095
	644.8	0.954599	0.802755	0.701263	0.356244	0.234851	0.127577	0.0164969
	645	0.954589	0.802972	0.70144	0.35563	0.235013	0.127518	0.0166436
	645.2	0.954352	0.803069	0.700875	0.3548	0.234693	0.127206	0.0165715
	645.4	0.954399	0.803088	0.700839	0.355092	0.234837	0.12751	0.0168523
	645.6	0.954507	0.803294	0.700998	0.354948	0.234739	0.127751	0.0169712
	645.8	0.954543	0.802566	0.701147	0.354628	0.234776	0.127894	0.0168468
	646	0.954292	0.802622	0.701574	0.355234	0.235112	0.128627	0.0177126
	646.2	0.953963	0.802581	0.701723	0.355132	0.235098	0.12877	0.0175879
	646.4	0.953757	0.802345	0.701445	0.355091	0.234486	0.128836	0.0174829
	646.6	0.953567	0.802221	0.7016	0.35521	0.234031	0.129016	0.0172918
	646.8	0.95368	0.802517	0.701562	0.355367	0.23426	0.129593	0.0177138
	647	0.952536	0.801667	0.700587	0.354853	0.233418	0.128781	0.0171421
	647.2	0.952245	0.801627	0.700622	0.355179	0.233469	0.128741	0.0175274
	647.4	0.952195	0.801472	0.700737	0.354694	0.233459	0.129103	0.017474
	647.6	0.951947	0.800929	0.700669	0.354889	0.233362	0.128976	0.0172294
	647.8	0.952149	0.800834	0.700765	0.354906	0.233616	0.129626	0.0173456
	648	0.952201	0.800916	0.701119	0.355299	0.23406	0.129965	0.017405
	648.2	0.952062	0.801134	0.701539	0.35539	0.234345	0.129425	0.0173004
	648.4	0.952624	0.801536	0.702064	0.35581	0.234983	0.129893	0.0177174
	648.6	0.952832	0.801381	0.701842	0.355718	0.235534	0.129735	0.018185
	648.8	0.952398	0.800925	0.701357	0.35512	0.235779	0.129538	0.018159
	649	0.9527	0.801014	0.701553	0.355292	0.235956	0.129511	0.0183433
	649.2	0.952823	0.800739	0.700981	0.354985	0.235556	0.129662	0.0180731
	649.4	0.952995	0.800724	0.700913	0.355131	0.235695	0.129812	0.0177251
	649.6	0.952678	0.800472	0.700425	0.354543	0.235109	0.12948	0.0170845
	649.8	0.951891	0.799556	0.700078	0.354399	0.234966	0.129445	0.0166858
	650	0.951591	0.800118	0.69966	0.354285	0.234538	0.129519	0.0166071
	650.2	0.951751	0.800482	0.699847	0.354474	0.234694	0.129337	0.0164934
	650.4	0.952089	0.800715	0.699711	0.35477	0.234792	0.129877	0.0170516
	650.6	0.951546	0.800734	0.699263	0.354499	0.234967	0.12989	0.0169919
	650.8	0.951401	0.800509	0.698947	0.354446	0.235191	0.129964	0.0172755
	651	0.950584	0.799959	0.698366	0.354205	0.234405	0.129585	0.0165424
	651.2	0.950492	0.80009	0.698266	0.35408	0.234667	0.129981	0.0166124
	651.4	0.951003	0.800219	0.698373	0.354174	0.234217	0.130611	0.0163853
	651.6	0.951127	0.799907	0.698559	0.354578	0.234604	0.130789	0.0164265
	651.8	0.950885	0.80027	0.698655	0.354566	0.234879	0.131308	0.0168619
	652	0.950556	0.79983	0.698516	0.354313	0.235017	0.130628	0.0169078
	652.2	0.950646	0.799647	0.698764	0.354008	0.235073	0.130176	0.0167293
	652.4	0.951209	0.799474	0.699549	0.354358	0.235696	0.130593	0.0176796
	652.6	0.95002	0.798547	0.698901	0.353753	0.235432	0.12975	0.0174282
	652.8	0.949536	0.798052	0.698724	0.353413	0.235001	0.129184	0.0173651
	653	0.949226	0.798653	0.698681	0.353556	0.234755	0.129123	0.0172257
	653.2	0.948907	0.798291	0.698511	0.353069	0.234272	0.129172	0.0168299
	653.4	0.948354	0.798609	0.698528	0.352601	0.233824	0.128598	0.0163666
	653.6	0.947854	0.798306	0.698442	0.352179	0.233369	0.128481	0.0161888
	653.8	0.947302	0.797684	0.698283	0.351933	0.233282	0.127888	0.0160647
	654	0.947559	0.798089	0.698554	0.351908	0.233535	0.127547	0.0164514
	654.2	0.947661	0.798467	0.698911	0.35231	0.234474	0.128147	0.0168922
	654.4	0.947692	0.798456	0.698747	0.351832	0.234235	0.128247	0.0169563
	654.6	0.947134	0.798042	0.698085	0.351116	0.23363	0.127617	0.0163007
	654.8	0.946667	0.797042	0.697742	0.350537	0.233272	0.127422	0.0157854
	655	0.946436	0.796734	0.697754	0.350759	0.232749	0.127612	0.0155293
	655.2	0.946515	0.796759	0.698098	0.350924	0.233048	0.128284	0.0160725
	655.4	0.947288	0.796869	0.698024	0.351306	0.232885	0.128456	0.0166218
	655.6	0.947084	0.796461	0.697962	0.350999	0.232902	0.128688	0.0166846
	655.8	0.946944	0.796445	0.697655	0.350867	0.233227	0.129001	0.0172501
	656	0.946937	0.795925	0.696996	0.350429	0.232849	0.128295	0.0168103
	656.2	0.947364	0.79588	0.69723	0.350814	0.233305	0.128681	0.0172001
	656.4	0.947357	0.7956	0.69708	0.350904	0.233274	0.128667	0.0183174
	656.6	0.946734	0.795039	0.696407	0.35032	0.232763	0.128145	0.0178056
	656.8	0.947408	0.795362	0.696534	0.350582	0.233245	0.128554	0.0184467
	657	0.946953	0.795211	0.695795	0.350092	0.232696	0.12834	0.0179789
	657.2	0.946793	0.794655	0.696028	0.349864	0.232236	0.128164	0.0176311
	657.4	0.947061	0.795148	0.696088	0.350361	0.232121	0.128068	0.0175404
	657.6	0.947386	0.794675	0.696169	0.350195	0.232359	0.128367	0.0175089
	657.8	0.947396	0.794529	0.696237	0.350794	0.232192	0.128226	0.0175574
	658	0.948291	0.79535	0.696811	0.351205	0.23271	0.128989	0.0176384
	658.2	0.947873	0.795281	0.696758	0.351258	0.232818	0.128963	0.0169035
	658.4	0.948384	0.795535	0.697235	0.351132	0.23288	0.128917	0.0168533
	658.6	0.947868	0.794989	0.697268	0.351031	0.232789	0.128784	0.016754
	658.8	0.946932	0.794231	0.697426	0.350519	0.232239	0.128491	0.0159594
	659	0.946893	0.794573	0.697806	0.351091	0.23215	0.12883	0.0163287
	659.2	0.946915	0.794436	0.698049	0.351137	0.232217	0.128917	0.016548
	659.4	0.947152	0.794657	0.697831	0.351125	0.232443	0.128992	0.0168249
	659.6	0.946537	0.794495	0.697918	0.35098	0.232682	0.129189	0.01641
	659.8	0.946593	0.794423	0.697858	0.351115	0.233359	0.129101	0.0166551
	660	0.946499	0.794581	0.697679	0.351175	0.233146	0.12897	0.0166267
	660.2	0.946222	0.794595	0.697761	0.351543	0.233308	0.1294	0.0172137
	660.4	0.945556	0.793902	0.697375	0.35124	0.232981	0.128945	0.0172861
	660.6	0.945521	0.793672	0.696872	0.351412	0.233192	0.129122	0.0172209
	660.8	0.94519	0.793509	0.69589	0.351697	0.233775	0.128802	0.017583
	661	0.944479	0.793302	0.695425	0.351695	0.233534	0.128456	0.0176371
	661.2	0.944221	0.79301	0.695148	0.351855	0.233648	0.128275	0.0173486
	661.4	0.944031	0.792528	0.69467	0.351744	0.233304	0.127701	0.0173186
	661.6	0.944211	0.792055	0.694387	0.351721	0.233016	0.127699	0.0176525
	661.8	0.944555	0.792172	0.694406	0.352389	0.233024	0.127672	0.0181377
	662	0.945045	0.792642	0.694669	0.352225	0.233421	0.127743	0.0181058
	662.2	0.944978	0.792946	0.695039	0.352369	0.23363	0.127715	0.018137
	662.4	0.94595	0.793721	0.695314	0.352644	0.234334	0.128604	0.0186698
	662.6	0.945866	0.792954	0.695038	0.352187	0.233886	0.128556	0.0184593
	662.8	0.945955	0.793085	0.69509	0.351894	0.233368	0.128418	0.0181275
	663	0.946368	0.793617	0.695035	0.351504	0.23372	0.128698	0.0185954
	663.2	0.946237	0.793819	0.694998	0.350874	0.2336	0.128818	0.0184822
	663.4	0.945437	0.793865	0.695479	0.350182	0.233501	0.128647	0.0179886
	663.6	0.945197	0.794246	0.695579	0.350034	0.234064	0.128866	0.0180167
	663.8	0.945023	0.794437	0.695758	0.349961	0.234398	0.129222	0.0176673
	664	0.94479	0.794304	0.695833	0.350021	0.234113	0.129653	0.0175808
	664.2	0.943954	0.793684	0.695851	0.349703	0.233659	0.129614	0.0171751
	664.4	0.943793	0.793555	0.695726	0.349832	0.233905	0.129757	0.0171192
	664.6	0.943489	0.793506	0.695225	0.349511	0.233648	0.12975	0.0166413
	664.8	0.94296	0.793602	0.694802	0.349774	0.233961	0.129307	0.0167115
	665	0.942561	0.793156	0.694622	0.34937	0.233544	0.129014	0.0163913
	665.2	0.942204	0.792462	0.693627	0.349225	0.232764	0.128414	0.0156409
	665.4	0.941988	0.792055	0.693242	0.348899	0.23225	0.127676	0.0156232
	665.6	0.942752	0.791887	0.693236	0.349036	0.232427	0.127813	0.0159798
	665.8	0.942839	0.792193	0.69346	0.3491	0.23285	0.128029	0.015679
	666	0.943147	0.792615	0.693582	0.34949	0.232799	0.128296	0.0154549
	666.2	0.943254	0.792668	0.693938	0.349738	0.23332	0.128677	0.0161505
	666.4	0.943654	0.79246	0.693741	0.349494	0.233667	0.128757	0.0164919
	666.6	0.943863	0.791773	0.693863	0.349338	0.233302	0.128709	0.0166193
	666.8	0.943948	0.791854	0.693547	0.349212	0.233099	0.128845	0.0166389
	667	0.943446	0.792055	0.693433	0.34841	0.233248	0.128991	0.0166223
	667.2	0.942879	0.792031	0.693498	0.34846	0.233422	0.129254	0.0166307
	667.4	0.942521	0.792064	0.694264	0.348555	0.23394	0.129143	0.0168299
	667.6	0.942924	0.792641	0.69412	0.34938	0.234999	0.130006	0.0176102
	667.8	0.942758	0.79242	0.694014	0.349963	0.23503	0.130649	0.0173064
	668	0.942691	0.791891	0.693871	0.350174	0.23419	0.130581	0.017642
	668.2	0.942444	0.791914	0.69359	0.35025	0.234287	0.130734	0.0176822
	668.4	0.94212	0.792403	0.69349	0.350536	0.234369	0.13102	0.0179353
	668.6	0.941579	0.791878	0.692989	0.350642	0.234104	0.130613	0.0178868
	668.8	0.941551	0.791796	0.69275	0.351256	0.234175	0.13022	0.0184372
	669	0.941309	0.791496	0.692322	0.351296	0.23349	0.13028	0.0180782
	669.2	0.94132	0.791717	0.692219	0.351615	0.232986	0.130656	0.0178677
	669.4	0.941145	0.791737	0.692129	0.35175	0.233026	0.130369	0.0179605
	669.6	0.940579	0.791486	0.691873	0.351181	0.232053	0.129789	0.0173295
	669.8	0.940347	0.79204	0.692017	0.35137	0.232274	0.130142	0.0173443
	670	0.940388	0.79222	0.691905	0.351399	0.231844	0.129882	0.0173445
	670.2	0.940132	0.791843	0.691747	0.350907	0.231921	0.129825	0.0170256
	670.4	0.939828	0.791548	0.691394	0.350312	0.231353	0.129754	0.0164244
	670.6	0.940433	0.791563	0.691795	0.350457	0.231282	0.129953	0.0162907
	670.8	0.940416	0.791474	0.691936	0.350243	0.23165	0.129982	0.0162545
	671	0.940559	0.791463	0.692273	0.349669	0.231783	0.130123	0.0158179
	671.2	0.941464	0.791628	0.692978	0.350296	0.232263	0.130342	0.0159828
	671.4	0.941899	0.79197	0.693643	0.350557	0.232829	0.130103	0.0161497
	671.6	0.942339	0.792248	0.693784	0.350584	0.233089	0.130451	0.0161918
	671.8	0.942505	0.791933	0.694121	0.350699	0.233128	0.13049	0.0163444
	672	0.942881	0.791871	0.694107	0.350681	0.233282	0.130237	0.0165488
	672.2	0.942819	0.791414	0.693901	0.350182	0.233446	0.129992	0.0161977
	672.4	0.942618	0.791094	0.693866	0.350187	0.233086	0.129818	0.0162023
	672.6	0.942615	0.790487	0.693594	0.350458	0.233228	0.129841	0.0167171
	672.8	0.942871	0.790535	0.692883	0.350421	0.232979	0.129726	0.0166219
	673	0.942879	0.790614	0.692666	0.350658	0.23298	0.130369	0.016973
	673.2	0.942353	0.790442	0.692196	0.350226	0.232719	0.130306	0.0167252
	673.4	0.941635	0.790079	0.69128	0.349809	0.23247	0.12985	0.0167985
	673.6	0.941018	0.790107	0.690377	0.349129	0.232079	0.12969	0.0161646
	673.8	0.941272	0.789878	0.690246	0.348666	0.232648	0.129823	0.016281
	674	0.940316	0.789661	0.689744	0.34787	0.232295	0.1294	0.0155259
	674.2	0.939967	0.789325	0.689543	0.347533	0.232704	0.129681	0.0153744
	674.4	0.939351	0.788894	0.689429	0.346999	0.23234	0.12943	0.0152858
	674.6	0.939143	0.788555	0.68939	0.346485	0.232386	0.129325	0.0152777
	674.8	0.938883	0.788371	0.689606	0.346397	0.232481	0.129783	0.0155641
	675	0.938982	0.788177	0.689736	0.34608	0.232186	0.129574	0.0151173
	675.2	0.939175	0.78809	0.690405	0.346456	0.232431	0.129469	0.0156476
	675.4	0.938896	0.788327	0.690355	0.34593	0.232653	0.129462	0.0158378
	675.6	0.938894	0.787999	0.690426	0.34554	0.232296	0.1292	0.0158431
	675.8	0.938922	0.787442	0.690439	0.345836	0.232023	0.128843	0.0158489
	676	0.938985	0.787479	0.68986	0.345811	0.231674	0.128485	0.0157533
	676.2	0.938115	0.786884	0.68924	0.34531	0.230943	0.127955	0.0151293
	676.4	0.93797	0.786951	0.688912	0.345949	0.230891	0.128004	0.0156264
	676.6	0.937829	0.787007	0.688805	0.346424	0.23133	0.128161	0.0164512
	676.8	0.937803	0.786899	0.688123	0.346168	0.231212	0.127567	0.0160183
	677	0.937452	0.786542	0.688476	0.34615	0.231272	0.12747	0.0161909
	677.2	0.937598	0.786884	0.688936	0.346273	0.231715	0.12726	0.016094
	677.4	0.937713	0.7871	0.689276	0.346362	0.232221	0.127295	0.0163484
	677.6	0.937732	0.787267	0.689549	0.346631	0.232714	0.127466	0.0160786
	677.8	0.937546	0.787107	0.69015	0.346026	0.232756	0.126898	0.0160416
	678	0.937191	0.787467	0.690271	0.346555	0.232849	0.127278	0.015901
	678.2	0.937758	0.787927	0.690798	0.347184	0.233486	0.128	0.0166284
	678.4	0.937743	0.787849	0.69098	0.347098	0.233453	0.12782	0.01674
	678.6	0.937922	0.788178	0.691839	0.347533	0.233807	0.128657	0.0176721
	678.8	0.938203	0.788004	0.692414	0.347817	0.233776	0.128916	0.0176478
	679	0.938222	0.787827	0.692485	0.348159	0.233351	0.128856	0.0176253
	679.2	0.938361	0.788239	0.692516	0.348123	0.233212	0.129049	0.0175774
	679.4	0.937932	0.788283	0.691724	0.347858	0.232921	0.12856	0.0174609
	679.6	0.938191	0.787909	0.69137	0.347596	0.232405	0.127871	0.0167014
	679.8	0.938138	0.787621	0.690701	0.347482	0.232216	0.127651	0.0167242
	680	0.937462	0.78787	0.689774	0.34715	0.231519	0.127402	0.0163422
	680.2	0.936579	0.78738	0.688884	0.346624	0.230892	0.127065	0.0157493
	680.4	0.9367	0.787665	0.688664	0.34705	0.231368	0.12749	0.0163627
	680.6	0.93654	0.787473	0.688576	0.346567	0.231302	0.12739	0.0162088
	680.8	0.936192	0.786827	0.687679	0.345638	0.231005	0.12674	0.0156176
	681	0.935704	0.786612	0.687527	0.345314	0.230861	0.126488	0.0156381
	681.2	0.935664	0.786425	0.687846	0.345197	0.230773	0.126477	0.0156625
	681.4	0.935097	0.785853	0.687528	0.344362	0.23049	0.126139	0.0153976
	681.6	0.9345	0.785408	0.687431	0.344233	0.230448	0.125845	0.0151189
	681.8	0.934232	0.785298	0.687428	0.344201	0.230544	0.125852	0.0158378
	682	0.934559	0.785719	0.687582	0.344812	0.231221	0.126138	0.016384
	682.2	0.934337	0.785622	0.687877	0.344438	0.231215	0.126164	0.0165154
	682.4	0.933836	0.785197	0.688007	0.344319	0.230649	0.126252	0.0164737
	682.6	0.933418	0.784677	0.688271	0.34444	0.230074	0.126366	0.0158801
	682.8	0.933171	0.784726	0.687832	0.344032	0.229665	0.126285	0.0152891
	683	0.93309	0.785099	0.688309	0.344393	0.229716	0.126328	0.0157901
	683.2	0.933054	0.785384	0.68842	0.344273	0.230189	0.12613	0.01532
	683.4	0.932851	0.78529	0.688212	0.344151	0.230197	0.125631	0.0148747
	683.6	0.933308	0.785128	0.688027	0.344055	0.230196	0.125903	0.0146796
	683.8	0.933051	0.785013	0.687611	0.344143	0.22998	0.125629	0.0145493
	684	0.932772	0.785352	0.687749	0.343899	0.229503	0.125599	0.0139936
	684.2	0.933058	0.785458	0.687859	0.343848	0.229693	0.126085	0.0141888
	684.4	0.933511	0.785551	0.687929	0.34385	0.229824	0.126283	0.0144398
	684.6	0.93349	0.785148	0.687184	0.34325	0.229431	0.125949	0.0137889
	684.8	0.933083	0.785109	0.687005	0.343072	0.229543	0.125682	0.0137883
	685	0.93366	0.785683	0.687967	0.343494	0.230096	0.126125	0.0139181
	685.2	0.934394	0.785746	0.688456	0.344187	0.230496	0.126741	0.0143017
	685.4	0.934553	0.786437	0.688485	0.344345	0.231136	0.126858	0.0146009
	685.6	0.934593	0.78643	0.688648	0.344889	0.231478	0.127213	0.014556
	685.8	0.934602	0.786316	0.688292	0.344956	0.23154	0.127224	0.014697
	686	0.93502	0.786776	0.688618	0.344857	0.231563	0.127319	0.0147414
	686.2	0.934392	0.786082	0.6883	0.344925	0.230598	0.127538	0.0145693
	686.4	0.934517	0.786084	0.688166	0.345016	0.230563	0.12796	0.0145264
	686.6	0.934946	0.786147	0.688285	0.345342	0.230561	0.127995	0.014548
	686.8	0.935182	0.787051	0.688338	0.345495	0.231511	0.128592	0.0157286
	687	0.935256	0.786632	0.688628	0.345491	0.231514	0.128179	0.0160991
	687.2	0.935084	0.785783	0.688262	0.345133	0.231341	0.127892	0.0159359
	687.4	0.934824	0.785399	0.688164	0.344555	0.230814	0.127683	0.0158349
	687.6	0.934692	0.78455	0.687643	0.344276	0.230822	0.127978	0.0160664
	687.8	0.934233	0.784141	0.687197	0.343407	0.230271	0.12685	0.015675
	688	0.933838	0.783589	0.686989	0.342394	0.229762	0.126691	0.015607
	688.2	0.933478	0.78359	0.686581	0.341802	0.229187	0.126781	0.0156758
	688.4	0.933179	0.783409	0.686062	0.341203	0.229123	0.126536	0.0153713
	688.6	0.932979	0.78396	0.686264	0.341189	0.229476	0.126562	0.0153982
	688.8	0.932719	0.783923	0.686725	0.341315	0.229499	0.126605	0.0155444
	689	0.933343	0.78427	0.687135	0.342144	0.229806	0.127275	0.0156962
	689.2	0.932687	0.784265	0.686376	0.342361	0.229126	0.127113	0.015543
	689.4	0.931984	0.78483	0.686609	0.342436	0.228806	0.127123	0.0148091
	689.6	0.931409	0.784522	0.686477	0.342292	0.228064	0.126483	0.0143702
	689.8	0.931844	0.784931	0.687014	0.342969	0.228198	0.126887	0.0146622
	690	0.932225	0.785287	0.687231	0.343339	0.228686	0.12746	0.0151256
	690.2	0.932186	0.785686	0.68742	0.344092	0.228111	0.127353	0.0152388
	690.4	0.932895	0.786411	0.687541	0.344329	0.228984	0.127409	0.0155008
	690.6	0.933569	0.786915	0.68791	0.344626	0.229491	0.127876	0.0162579
	690.8	0.933815	0.787497	0.687861	0.344308	0.229881	0.128145	0.0167244
	691	0.934084	0.786894	0.688	0.343841	0.229767	0.127874	0.0165512
	691.2	0.934313	0.78616	0.688132	0.344036	0.230425	0.128485	0.0171308
	691.4	0.934216	0.786025	0.688448	0.344078	0.230793	0.128957	0.0174679
	691.6	0.933879	0.785171	0.687546	0.343489	0.230882	0.128544	0.0169472
	691.8	0.933503	0.784832	0.687192	0.343161	0.230345	0.12782	0.0168486
	692	0.933526	0.78485	0.687259	0.342712	0.230262	0.128091	0.0169647
	692.2	0.933439	0.784903	0.687114	0.342515	0.230077	0.128247	0.0169311
	692.4	0.933389	0.784788	0.686547	0.342272	0.230128	0.128127	0.0166748
	692.6	0.933335	0.784341	0.68632	0.342407	0.229576	0.127837	0.0166073
	692.8	0.933356	0.783934	0.685758	0.342857	0.229352	0.128201	0.0164393
	693	0.933538	0.784177	0.685451	0.343075	0.229415	0.128195	0.016326
	693.2	0.933097	0.784131	0.685362	0.343089	0.229106	0.128313	0.0161226
	693.4	0.933227	0.784175	0.685323	0.34357	0.229096	0.128059	0.0157796
	693.6	0.933531	0.784158	0.685554	0.343839	0.229111	0.127956	0.0160459
	693.8	0.934072	0.784352	0.685593	0.344021	0.229478	0.128425	0.0157253
	694	0.933996	0.78429	0.685149	0.343536	0.229481	0.127715	0.01562
	694.2	0.934046	0.784065	0.685037	0.343446	0.229334	0.127037	0.0156029
	694.4	0.934047	0.78326	0.684214	0.342951	0.229765	0.126646	0.015357
	694.6	0.934011	0.782837	0.684041	0.342502	0.229243	0.126788	0.0153813
	694.8	0.933357	0.78228	0.683809	0.342239	0.229058	0.126444	0.0152741
	695	0.933316	0.782181	0.684451	0.34246	0.229296	0.126135	0.0157682
	695.2	0.932715	0.78179	0.684333	0.342536	0.229408	0.12619	0.0157738
	695.4	0.932134	0.781777	0.684647	0.342457	0.228801	0.126274	0.0153996
	695.6	0.93182	0.781742	0.684628	0.342327	0.228566	0.126024	0.0151792
	695.8	0.932146	0.781942	0.685252	0.34223	0.22851	0.12652	0.0156975
	696	0.93237	0.782589	0.685613	0.341767	0.22852	0.12631	0.0160498
	696.2	0.932631	0.782504	0.685317	0.341408	0.22856	0.126344	0.0157356
	696.4	0.932371	0.782538	0.685159	0.341214	0.228223	0.126854	0.015486
	696.6	0.932701	0.782445	0.685263	0.341623	0.228535	0.127202	0.0156918
	696.8	0.933193	0.783143	0.685601	0.342274	0.229614	0.127749	0.0158401
	697	0.932775	0.78342	0.685923	0.342341	0.229258	0.127708	0.0159879
	697.2	0.932385	0.78333	0.686627	0.342245	0.229355	0.127899	0.0158163
	697.4	0.93271	0.7836	0.686842	0.342271	0.229942	0.127697	0.0160727
	697.6	0.932684	0.783605	0.68692	0.342003	0.230228	0.127731	0.0156768
	697.8	0.932399	0.783549	0.686416	0.341718	0.230258	0.127592	0.0156971
	698	0.932197	0.78294	0.686333	0.341516	0.230481	0.127534	0.0163085
	698.2	0.931017	0.782384	0.685369	0.341067	0.230429	0.127007	0.0160171
	698.4	0.93091	0.782612	0.68519	0.341051	0.230115	0.127233	0.0162731
	698.6	0.93097	0.782945	0.685496	0.341413	0.230742	0.127324	0.0167305
	698.8	0.930704	0.783036	0.685345	0.341649	0.23134	0.127142	0.016822
	699	0.93133	0.78389	0.685819	0.342466	0.231691	0.127769	0.0173037
	699.2	0.931276	0.784171	0.686034	0.342763	0.232082	0.128475	0.0174546
	699.4	0.931498	0.784598	0.686043	0.342901	0.231816	0.128635	0.0175172
	699.6	0.9316	0.78446	0.68582	0.342643	0.232207	0.128474	0.0178993
	699.8	0.9318	0.78448	0.686005	0.342113	0.232584	0.128073	0.0181215
	700	0.932038	0.784434	0.685814	0.342155	0.232695	0.127591	0.0180127
	700.2	0.932161	0.784592	0.68584	0.342245	0.232844	0.128077	0.0176913
	700.4	0.931684	0.784339	0.685811	0.342467	0.232295	0.128353	0.0173984
	700.6	0.931858	0.784155	0.685998	0.342362	0.232415	0.128108	0.0172446
	700.8	0.931905	0.784059	0.686072	0.342373	0.232083	0.1282	0.0167869
	701	0.931282	0.784062	0.686218	0.342112	0.231112	0.128365	0.0168869
	701.2	0.9315	0.783567	0.686515	0.34161	0.231034	0.128414	0.0168019
	701.4	0.931009	0.782474	0.686018	0.341616	0.230491	0.127847	0.0167097
	701.6	0.930658	0.78188	0.685428	0.341693	0.230024	0.12773	0.0163094
	701.8	0.930508	0.781188	0.685199	0.342142	0.229623	0.127614	0.016671
	702	0.930302	0.780497	0.684805	0.341836	0.229113	0.127378	0.0164892
	702.2	0.929777	0.780702	0.684216	0.341689	0.228626	0.127199	0.0159623
	702.4	0.931039	0.780774	0.684493	0.342226	0.229172	0.127789	0.0164375
	702.6	0.931301	0.780591	0.684489	0.342643	0.229938	0.12721	0.0160857
	702.8	0.93157	0.780454	0.684442	0.342802	0.229823	0.127195	0.0157474
	703	0.931836	0.78057	0.684615	0.343322	0.22959	0.127455	0.0155644
	703.2	0.93188	0.780407	0.685115	0.343095	0.229447	0.126906	0.0157532
	703.4	0.931619	0.780043	0.684662	0.342923	0.229529	0.126532	0.0155283
	703.6	0.931512	0.779938	0.685003	0.342685	0.229859	0.126469	0.015962
	703.8	0.931346	0.780322	0.685472	0.342556	0.230125	0.126072	0.0159606
	704	0.931145	0.780297	0.684996	0.342867	0.230028	0.126117	0.0156837
	704.2	0.931223	0.781365	0.685597	0.343068	0.23	0.126889	0.0161077
	704.4	0.930988	0.780982	0.685098	0.342443	0.229687	0.126902	0.0157087
	704.6	0.930577	0.780696	0.684916	0.341662	0.229419	0.127411	0.0152747
	704.8	0.930496	0.781179	0.685043	0.341671	0.229266	0.128297	0.0156656
	705	0.929523	0.781213	0.684925	0.341017	0.228708	0.127799	0.0155802
	705.2	0.929376	0.780817	0.684754	0.34043	0.228518	0.127512	0.0155197
	705.4	0.928679	0.780177	0.68412	0.340133	0.22801	0.127269	0.0151645
	705.6	0.928695	0.780178	0.684487	0.339966	0.228025	0.127352	0.0149401
	705.8	0.928522	0.779601	0.684187	0.339796	0.227548	0.126887	0.0151471
	706	0.927938	0.779868	0.683754	0.338604	0.227186	0.126867	0.0149396
	706.2	0.927879	0.780172	0.683896	0.338479	0.227297	0.126629	0.0147676
	706.4	0.928437	0.780159	0.684131	0.338753	0.22772	0.126439	0.0148336
	706.6	0.928379	0.780069	0.68423	0.338632	0.227459	0.125474	0.0143815
	706.8	0.929039	0.780195	0.68491	0.338875	0.227284	0.12579	0.0145624
	707	0.928808	0.779964	0.685139	0.338968	0.227139	0.1259	0.0147723
	707.2	0.929253	0.779895	0.685577	0.339185	0.227257	0.126007	0.0154309
	707.4	0.929328	0.78014	0.685755	0.339876	0.227895	0.126632	0.0163729
	707.6	0.929354	0.780498	0.685659	0.339806	0.227679	0.126461	0.0166877
	707.8	0.929014	0.780437	0.685345	0.339888	0.227381	0.126262	0.0163631
	708	0.929166	0.780358	0.685177	0.340191	0.227214	0.126552	0.016273
	708.2	0.929675	0.780685	0.685389	0.340429	0.227593	0.12745	0.016817
	708.4	0.929159	0.779907	0.685002	0.340353	0.227405	0.127343	0.0164165
	708.6	0.929227	0.780028	0.68483	0.340642	0.227443	0.128089	0.0164194
	708.8	0.929655	0.780742	0.685057	0.34094	0.22831	0.128306	0.0169168
	709	0.929201	0.780092	0.684578	0.340711	0.22824	0.127193	0.0164325
	709.2	0.929447	0.780136	0.684318	0.340558	0.228802	0.127359	0.0167769
	709.4	0.928866	0.779665	0.68435	0.340263	0.228209	0.12705	0.0166508
	709.6	0.928831	0.779716	0.68462	0.340269	0.228557	0.126636	0.0166136
	709.8	0.928882	0.779504	0.684192	0.339997	0.228731	0.126246	0.0169102
	710	0.928795	0.779843	0.684447	0.339847	0.22925	0.126302	0.0164978
	710.2	0.928819	0.779541	0.68471	0.3401	0.229472	0.125993	0.0164056
	710.4	0.928859	0.77973	0.6844	0.340552	0.22934	0.125887	0.0167493
	710.6	0.929576	0.780357	0.684448	0.341137	0.229607	0.126424	0.0171778
	710.8	0.929962	0.780603	0.68534	0.341678	0.229674	0.127231	0.0177318
	711	0.929939	0.780562	0.685631	0.341843	0.229971	0.128092	0.0181212
	711.2	0.929678	0.780494	0.685348	0.341822	0.229317	0.128142	0.0179562
	711.4	0.929534	0.780884	0.685685	0.342064	0.22939	0.128561	0.018163
	711.6	0.92889	0.780918	0.68529	0.34171	0.229064	0.128654	0.0174006
	711.8	0.92853	0.780722	0.6852	0.341376	0.228575	0.12866	0.0163872
	712	0.928994	0.781092	0.685251	0.34149	0.228617	0.12908	0.0162364
	712.2	0.928981	0.781097	0.684799	0.341362	0.228819	0.129302	0.0164804
	712.4	0.92874	0.780925	0.684686	0.341509	0.228586	0.12922	0.0162265
	712.6	0.928965	0.781013	0.684106	0.341227	0.228928	0.129609	0.0163262
	712.8	0.928689	0.780415	0.683637	0.340541	0.229144	0.129105	0.0159466
	713	0.928091	0.779665	0.683037	0.339915	0.228749	0.12833	0.0158403
	713.2	0.927888	0.779719	0.682622	0.339211	0.228751	0.128122	0.0159007
	713.4	0.927777	0.779486	0.682677	0.338998	0.228717	0.127641	0.0158853
	713.6	0.928358	0.779662	0.682779	0.339102	0.229151	0.127784	0.0153247
	713.8	0.928528	0.779399	0.682642	0.338993	0.229724	0.127537	0.0157122
	714	0.928294	0.778923	0.682305	0.338573	0.229567	0.127148	0.0156161
	714.2	0.927843	0.778279	0.682046	0.337941	0.229001	0.126265	0.0155544
	714.4	0.92832	0.778678	0.682362	0.338372	0.228978	0.126358	0.0164027
	714.6	0.928787	0.778717	0.682487	0.338732	0.229222	0.126464	0.016344
	714.8	0.928841	0.778248	0.683014	0.338297	0.228998	0.126455	0.0166093
	715	0.928743	0.778306	0.682819	0.338371	0.229077	0.126971	0.016728
	715.2	0.928517	0.778773	0.682473	0.338413	0.228641	0.12661	0.0165264
	715.4	0.928483	0.77897	0.682631	0.338473	0.228799	0.126585	0.0165968
	715.6	0.928232	0.778717	0.682322	0.338435	0.228715	0.126772	0.0162816
	715.8	0.92847	0.77932	0.682763	0.338873	0.228652	0.126383	0.0165074
	716	0.92868	0.779618	0.682776	0.339232	0.228951	0.12676	0.0173976
	716.2	0.928264	0.779347	0.682802	0.339446	0.229214	0.126954	0.017646
	716.4	0.928218	0.779508	0.683166	0.339924	0.229284	0.1274	0.0179771
	716.6	0.928331	0.77939	0.683537	0.340032	0.229548	0.128174	0.0184604
	716.8	0.928103	0.779209	0.683868	0.339985	0.229659	0.12821	0.0180254
	717	0.927702	0.779689	0.684023	0.339954	0.229749	0.128656	0.0182169
	717.2	0.927575	0.780221	0.684084	0.340031	0.229979	0.129091	0.017932
	717.4	0.927546	0.780407	0.684504	0.340441	0.230399	0.129314	0.0178922
	717.6	0.9275	0.780223	0.684486	0.340628	0.230776	0.129847	0.0174024
	717.8	0.927361	0.779698	0.683766	0.340342	0.231094	0.129538	0.0174533
	718	0.927164	0.778699	0.683525	0.339458	0.230595	0.128606	0.016821
	718.2	0.926924	0.778846	0.683533	0.339281	0.230715	0.128137	0.0163856
	718.4	0.926663	0.779261	0.683286	0.339312	0.23113	0.128181	0.0164515
	718.6	0.92668	0.77897	0.682426	0.339298	0.231073	0.127789	0.0162896
	718.8	0.926756	0.778628	0.682101	0.339124	0.230646	0.127458	0.0163882
	719	0.927052	0.779033	0.681905	0.339463	0.230639	0.127589	0.0165706
	719.2	0.927196	0.779237	0.681442	0.339499	0.230548	0.127	0.0167097
	719.4	0.926721	0.778136	0.681183	0.338921	0.230085	0.126231	0.0162042
	719.6	0.926834	0.77808	0.681381	0.33926	0.229996	0.126245	0.016486
	719.8	0.926777	0.778563	0.68173	0.339432	0.229908	0.126148	0.0170096
	720	0.92719	0.778364	0.681564	0.339577	0.229895	0.126602	0.017177
	720.2	0.927079	0.77821	0.682145	0.339836	0.229803	0.126741	0.017264
	720.4	0.927333	0.778415	0.682617	0.34019	0.229679	0.12696	0.0175294
	720.6	0.927412	0.7781	0.682916	0.340151	0.229604	0.127475	0.0177635
	720.8	0.926994	0.777827	0.68306	0.339985	0.229477	0.127327	0.0172076
	721	0.926698	0.77791	0.683026	0.340049	0.229416	0.127439	0.0173776
	721.2	0.926847	0.77784	0.683221	0.339866	0.229794	0.127535	0.0170445
	721.4	0.927342	0.777393	0.683507	0.339751	0.23041	0.127915	0.0169214
	721.6	0.926935	0.776846	0.682894	0.338988	0.230653	0.127861	0.0162388
	721.8	0.927027	0.776778	0.682351	0.338394	0.230734	0.12764	0.0160851
	722	0.926998	0.776666	0.682433	0.338052	0.230678	0.127276	0.0160106
	722.2	0.926242	0.776716	0.681958	0.337314	0.230225	0.126704	0.0156297
	722.4	0.92549	0.776126	0.681665	0.336604	0.229724	0.125932	0.0151571
	722.6	0.925384	0.775708	0.681477	0.336465	0.229651	0.12551	0.0152574
	722.8	0.925266	0.775404	0.681949	0.336188	0.228996	0.124749	0.0150651
	723	0.925434	0.775388	0.6821	0.336085	0.228868	0.125152	0.0157093
	723.2	0.92486	0.775445	0.681872	0.335947	0.228726	0.12493	0.0156911
	723.4	0.925085	0.775387	0.682397	0.335967	0.228915	0.125511	0.0159711
	723.6	0.925569	0.776602	0.682972	0.336816	0.228965	0.125899	0.0167088
	723.8	0.925569	0.777015	0.68306	0.33704	0.229213	0.126304	0.0170446
	724	0.925431	0.776825	0.682772	0.337112	0.228839	0.126441	0.0172418
	724.2	0.924945	0.7768	0.682549	0.337214	0.228582	0.126312	0.0173479
	724.4	0.924893	0.777193	0.682543	0.337484	0.228865	0.126512	0.0175655
	724.6	0.925398	0.777314	0.68233	0.337843	0.229163	0.127251	0.0178993
	724.8	0.924783	0.777262	0.682615	0.338082	0.229336	0.126874	0.0175852
	725	0.924587	0.777575	0.682687	0.338254	0.229413	0.12708	0.0176434
	725.2	0.924958	0.777751	0.682887	0.337894	0.230098	0.127509	0.0171586
	725.4	0.925103	0.777931	0.682761	0.337648	0.230438	0.128132	0.0169197
	725.6	0.924822	0.77781	0.68228	0.337048	0.230183	0.128321	0.0163708
	725.8	0.924692	0.777654	0.681987	0.336431	0.22979	0.1281	0.0161927
	726	0.924248	0.777489	0.681694	0.335518	0.228985	0.127943	0.0155867
	726.2	0.924042	0.777007	0.681311	0.334633	0.228604	0.127018	0.0150922
	726.4	0.924467	0.777088	0.681398	0.334776	0.22836	0.126935	0.0146991
	726.6	0.924546	0.777209	0.68119	0.334599	0.228263	0.127241	0.0152026
	726.8	0.924666	0.776985	0.68135	0.334382	0.227826	0.12673	0.0156207
	727	0.924827	0.777276	0.681156	0.334926	0.228155	0.127258	0.0157828
	727.2	0.92506	0.777638	0.681027	0.334903	0.228121	0.127176	0.0152143
	727.4	0.92547	0.777555	0.681458	0.335421	0.228548	0.127222	0.0156385
	727.6	0.925383	0.777796	0.681587	0.33596	0.228385	0.126903	0.0158964
	727.8	0.925005	0.777181	0.681267	0.3355	0.228209	0.126303	0.0159579
	728	0.92471	0.776785	0.680844	0.334921	0.227478	0.125907	0.0159106
	728.2	0.925096	0.776885	0.680841	0.334972	0.227881	0.125814	0.0160116
	728.4	0.925547	0.776928	0.681229	0.334987	0.22821	0.125685	0.0162266
	728.6	0.926026	0.776714	0.681568	0.335477	0.228402	0.125778	0.0163147
	728.8	0.925866	0.776919	0.68222	0.335799	0.228569	0.125899	0.016741
	729	0.926144	0.776791	0.682155	0.336107	0.228609	0.125858	0.0165359
	729.2	0.925985	0.776438	0.682072	0.33575	0.228842	0.125915	0.016413
	729.4	0.926458	0.77693	0.682382	0.335803	0.229081	0.126766	0.01691
	729.6	0.92631	0.776499	0.682382	0.33546	0.228914	0.126679	0.0168053
	729.8	0.925782	0.776137	0.68201	0.334893	0.22855	0.126084	0.016486
	730	0.925517	0.775926	0.681649	0.334865	0.228322	0.12644	0.0163772
	730.2	0.925628	0.776039	0.681448	0.335031	0.228026	0.126549	0.016059
	730.4	0.926004	0.776671	0.681764	0.335797	0.228271	0.12787	0.0165546
	730.6	0.925729	0.777329	0.682073	0.335983	0.229362	0.128496	0.0172817
	730.8	0.925464	0.777305	0.682216	0.336455	0.230083	0.128366	0.0172777
	731	0.925275	0.777129	0.682347	0.337153	0.230233	0.128634	0.0171784
	731.2	0.924798	0.776651	0.681819	0.33683	0.229652	0.128212	0.0167058
	731.4	0.925026	0.777075	0.682147	0.337438	0.230314	0.128546	0.0175428
	731.6	0.925337	0.777664	0.682495	0.33787	0.230597	0.129016	0.0182065
	731.8	0.925672	0.777648	0.682673	0.337598	0.230824	0.128769	0.018367
	732	0.925755	0.777643	0.682647	0.33734	0.231164	0.129026	0.0180404
	732.2	0.926215	0.777579	0.682735	0.337335	0.231391	0.129122	0.0179813
	732.4	0.926518	0.777377	0.682705	0.33721	0.231667	0.128713	0.0177745
	732.6	0.92691	0.777244	0.682884	0.33776	0.232096	0.12916	0.0183842
	732.8	0.926952	0.776843	0.682355	0.337565	0.231907	0.12906	0.0185055
	733	0.926349	0.776053	0.681584	0.3373	0.231524	0.128439	0.017924
	733.2	0.925933	0.775733	0.681608	0.336584	0.231327	0.128257	0.0183341
	733.4	0.925726	0.775559	0.681404	0.336473	0.231048	0.128133	0.0182208
	733.6	0.924764	0.774619	0.680962	0.335916	0.230215	0.127498	0.0174108
	733.8	0.923813	0.774497	0.680844	0.335488	0.229182	0.127158	0.0168449
	734	0.923308	0.774085	0.680544	0.335497	0.228395	0.127211	0.0167404
	734.2	0.922676	0.773804	0.679933	0.334905	0.227347	0.126976	0.0160134
	734.4	0.922935	0.773943	0.680537	0.335401	0.228099	0.127355	0.0164805
	734.6	0.922369	0.773934	0.680435	0.335309	0.228074	0.12701	0.0162179
	734.8	0.921404	0.772951	0.679226	0.334783	0.226672	0.126103	0.0154133
	735	0.921164	0.773214	0.679004	0.334579	0.226107	0.12608	0.0156336
	735.2	0.921414	0.773929	0.678754	0.334495	0.226113	0.12623	0.0152489
	735.4	0.921913	0.775222	0.679047	0.334845	0.226432	0.12683	0.0158257
	735.6	0.922117	0.775284	0.679545	0.335044	0.226413	0.12681	0.0155014
	735.8	0.922195	0.775046	0.679359	0.334916	0.226499	0.126417	0.0154624
	736	0.922245	0.775224	0.679519	0.334612	0.226786	0.126522	0.0154198
	736.2	0.922713	0.775444	0.679702	0.334367	0.226992	0.126697	0.0156959
	736.4	0.923199	0.774977	0.679785	0.333977	0.22752	0.126828	0.0158169
	736.6	0.923545	0.774608	0.680343	0.334234	0.22784	0.127217	0.0163524
	736.8	0.924006	0.774422	0.680147	0.33376	0.227985	0.127206	0.0163672
	737	0.924457	0.774895	0.680854	0.334285	0.228782	0.127874	0.0171128
	737.2	0.924548	0.774213	0.681367	0.334082	0.228698	0.128121	0.0170409
	737.4	0.924435	0.774106	0.681457	0.33435	0.228706	0.128327	0.0168601
	737.6	0.924488	0.774166	0.681717	0.334495	0.229051	0.128605	0.0168672
	737.8	0.924039	0.774332	0.681979	0.334158	0.228793	0.128068	0.0169119
	738	0.923814	0.77358	0.681486	0.334295	0.228473	0.127717	0.0169539
	738.2	0.922695	0.772993	0.680882	0.333772	0.228233	0.127093	0.0163862
	738.4	0.922508	0.77328	0.681106	0.334302	0.229092	0.127369	0.01665
	738.6	0.921855	0.773515	0.680696	0.334577	0.228974	0.127353	0.0168365
	738.8	0.921408	0.774321	0.680482	0.334837	0.228683	0.127255	0.0171663
	739	0.921678	0.77466	0.680997	0.334999	0.229227	0.127167	0.0176865
	739.2	0.921662	0.775122	0.681216	0.335277	0.229206	0.127492	0.0175786
	739.4	0.921554	0.775242	0.680962	0.335098	0.228766	0.127434	0.0176297
	739.6	0.921917	0.775455	0.681201	0.335276	0.229015	0.127261	0.0179016
	739.8	0.922242	0.775451	0.680839	0.33528	0.229071	0.127091	0.0184707
	740	0.922405	0.775968	0.681191	0.335225	0.229372	0.127037	0.018399
	740.2	0.922789	0.776069	0.681265	0.33512	0.229501	0.127229	0.018272
	740.4	0.923404	0.775847	0.681608	0.33541	0.229628	0.12741	0.0182358
	740.6	0.923416	0.775534	0.681521	0.335241	0.229301	0.127601	0.0177081
	740.8	0.923899	0.775774	0.681492	0.335081	0.229446	0.128186	0.0174803
	741	0.923863	0.775354	0.68194	0.33525	0.229395	0.128265	0.0174458
	741.2	0.923596	0.774627	0.681257	0.335115	0.228553	0.12822	0.0166735
	741.4	0.923352	0.774784	0.680673	0.335052	0.228433	0.12801	0.016856
	741.6	0.923079	0.774739	0.680518	0.33541	0.228826	0.12827	0.0165742
	741.8	0.922361	0.774923	0.68016	0.335275	0.228393	0.127901	0.0163361
	742	0.92177	0.774575	0.679582	0.335862	0.228288	0.128075	0.0162413
	742.2	0.920373	0.773735	0.678843	0.335074	0.227516	0.127248	0.0156804
	742.4	0.920046	0.773822	0.678867	0.335143	0.227289	0.127331	0.015613
	742.6	0.919881	0.774012	0.67872	0.33484	0.226608	0.126953	0.0156987
	742.8	0.920292	0.774637	0.679393	0.335103	0.227212	0.127357	0.0162013
	743	0.920465	0.773851	0.679185	0.334248	0.22698	0.127142	0.0161094
	743.2	0.920193	0.773777	0.678452	0.333927	0.226657	0.12738	0.0160388
	743.4	0.920481	0.77356	0.678204	0.334026	0.227216	0.127275	0.0163466
	743.6	0.920712	0.773744	0.678145	0.33371	0.227464	0.127297	0.0166726
	743.8	0.921112	0.773275	0.67822	0.333922	0.227467	0.127136	0.0169745
	744	0.92117	0.773249	0.678515	0.334041	0.227493	0.126657	0.0168735
	744.2	0.921425	0.773099	0.678505	0.333677	0.227382	0.126828	0.0172713
	744.4	0.922049	0.773222	0.678493	0.333504	0.227132	0.126825	0.0173921
	744.6	0.922465	0.773141	0.678636	0.33296	0.227209	0.126957	0.0173072
	744.8	0.923256	0.773429	0.679468	0.333381	0.227799	0.127394	0.0180341
	745	0.923005	0.773039	0.678838	0.333057	0.227123	0.126332	0.0178616
	745.2	0.92343	0.772998	0.678376	0.333121	0.226871	0.126475	0.0177724
	745.4	0.923172	0.773222	0.678206	0.333097	0.226856	0.126157	0.0178393
	745.6	0.923163	0.773311	0.678454	0.333447	0.226959	0.126264	0.0173719
	745.8	0.922762	0.773493	0.678515	0.333596	0.226718	0.125733	0.0172378
	746	0.922306	0.773388	0.678384	0.333548	0.226449	0.125255	0.0171288
	746.2	0.921653	0.772691	0.678695	0.332553	0.225692	0.124782	0.016378
	746.4	0.921387	0.772891	0.678945	0.332426	0.225473	0.124898	0.0158855
	746.6	0.921121	0.772875	0.678703	0.332212	0.225632	0.124587	0.0155161
	746.8	0.921025	0.772865	0.67944	0.332591	0.226439	0.125156	0.0150754
	747	0.92063	0.771906	0.678926	0.331945	0.226066	0.124758	0.0141545
	747.2	0.920609	0.771729	0.67923	0.332465	0.226735	0.12487	0.0146906
	747.4	0.920506	0.771733	0.679997	0.332763	0.227271	0.125284	0.0149639
	747.6	0.920449	0.771462	0.680388	0.33238	0.227324	0.125982	0.01516
	747.8	0.920732	0.77112	0.680136	0.33281	0.227481	0.126069	0.0156342
	748	0.921513	0.771438	0.68062	0.333004	0.228047	0.125996	0.0160299
	748.2	0.921583	0.771638	0.68041	0.333072	0.228483	0.12648	0.0163442
	748.4	0.922177	0.772031	0.680779	0.333273	0.228832	0.126574	0.016751
	748.6	0.922229	0.772164	0.680988	0.333468	0.229143	0.126729	0.016839
	748.8	0.922085	0.772241	0.680783	0.333531	0.229007	0.12673	0.0168347
	749	0.921671	0.772666	0.680235	0.333087	0.228584	0.126129	0.0163219
	749.2	0.921647	0.772911	0.680239	0.33309	0.228603	0.126326	0.016485
	749.4	0.920872	0.773179	0.679708	0.333115	0.228189	0.12594	0.0161262
	749.6	0.920862	0.773311	0.679907	0.333425	0.228436	0.126268	0.0162116
	749.8	0.920532	0.77307	0.679769	0.333169	0.228341	0.12598	0.0164366
	750	0.920267	0.773518	0.679474	0.333525	0.227815	0.125847	0.0163466
	750.2	0.920146	0.772859	0.679455	0.333018	0.227443	0.125961	0.0156586
	750.4	0.919286	0.772804	0.678341	0.332642	0.226495	0.12517	0.0153669
	750.6	0.919016	0.772726	0.677586	0.332173	0.226533	0.124949	0.0151902
	750.8	0.919229	0.772639	0.677605	0.332096	0.22652	0.124942	0.0146681
	751	0.919303	0.772635	0.677154	0.331802	0.226503	0.124791	0.015181
	751.2	0.919426	0.772997	0.677482	0.332288	0.227106	0.125246	0.0159808
	751.4	0.919165	0.773107	0.677175	0.331889	0.226979	0.125501	0.0156763
	751.6	0.919641	0.773402	0.677413	0.332289	0.227188	0.125859	0.0156852
	751.8	0.920174	0.773552	0.677235	0.332615	0.227208	0.125806	0.0160275
	752	0.920423	0.773859	0.678256	0.332809	0.227506	0.12597	0.0160273
	752.2	0.919703	0.773518	0.678125	0.332897	0.227363	0.125758	0.0158368
	752.4	0.91975	0.773596	0.678473	0.332685	0.227282	0.125636	0.0156689
	752.6	0.919989	0.77348	0.678531	0.33301	0.227372	0.126066	0.0155709
	752.8	0.920001	0.773401	0.678485	0.332579	0.227269	0.126061	0.0153408
	753	0.92023	0.77359	0.678516	0.332801	0.227577	0.125914	0.0152855
	753.2	0.919807	0.773334	0.678308	0.332881	0.227592	0.125991	0.0154035
	753.4	0.919944	0.77297	0.678312	0.333326	0.227729	0.126185	0.0154815
	753.6	0.920973	0.772915	0.679162	0.334045	0.22793	0.126596	0.016388
	753.8	0.920816	0.772217	0.678835	0.333811	0.227282	0.126064	0.0161324
	754	0.921677	0.772696	0.679317	0.33453	0.227577	0.126202	0.0165777
	754.2	0.9223	0.772589	0.679217	0.333958	0.227719	0.126347	0.0166946
	754.4	0.921963	0.772362	0.678725	0.333425	0.227629	0.126288	0.0167396
	754.6	0.922501	0.77266	0.678342	0.333229	0.227981	0.127022	0.0167022
	754.8	0.922629	0.773178	0.678054	0.333391	0.227649	0.12702	0.0162785
	755	0.922571	0.7733	0.678095	0.333286	0.227374	0.127453	0.0165503
	755.2	0.922991	0.773661	0.677937	0.333305	0.227172	0.127481	0.0160739
	755.4	0.923319	0.774238	0.677788	0.333077	0.227241	0.127635	0.0159544
	755.6	0.923243	0.774688	0.67765	0.333208	0.227275	0.127185	0.0155772
	755.8	0.922738	0.774282	0.677847	0.333212	0.227344	0.127243	0.0160803
	756	0.922268	0.774231	0.677985	0.332862	0.22736	0.127014	0.0158009
	756.2	0.921753	0.773728	0.677603	0.33268	0.227106	0.126484	0.0156761
	756.4	0.921868	0.773891	0.677963	0.332996	0.227325	0.126547	0.0158833
	756.6	0.921407	0.773324	0.677626	0.33276	0.227518	0.126545	0.0164959
	756.8	0.920682	0.773121	0.677276	0.331995	0.227099	0.126004	0.0162746
	757	0.920584	0.773379	0.677328	0.332605	0.227195	0.125988	0.016751
	757.2	0.919841	0.772632	0.677403	0.332168	0.226383	0.12603	0.0170465
	757.4	0.920048	0.771959	0.677737	0.332353	0.226256	0.12567	0.0170293
	757.6	0.919987	0.771168	0.677982	0.331969	0.225446	0.125358	0.017009
	757.8	0.919694	0.770714	0.677555	0.331317	0.225429	0.125412	0.0165429
	758	0.920172	0.771158	0.678298	0.331682	0.22588	0.12596	0.0173808
	758.2	0.920068	0.77111	0.678781	0.331806	0.22578	0.126514	0.0172983
	758.4	0.920019	0.770705	0.678656	0.331921	0.225743	0.126779	0.0169447
	758.6	0.920153	0.770958	0.678589	0.332288	0.225341	0.126953	0.0167083
	758.8	0.92018	0.771269	0.678777	0.332477	0.22495	0.126489	0.0163879
	759	0.920387	0.771221	0.678952	0.332722	0.22532	0.126513	0.0158543
	759.2	0.92036	0.771185	0.678413	0.332308	0.225345	0.125974	0.0152199
	759.4	0.920252	0.770989	0.678132	0.332214	0.225726	0.125791	0.0149599
	759.6	0.919559	0.770817	0.677909	0.331907	0.225539	0.125429	0.0145159
	759.8	0.919702	0.770515	0.67864	0.332491	0.225681	0.125724	0.0149184
	760	0.919736	0.770529	0.678676	0.332054	0.225761	0.12554	0.0144535
	760.2	0.91951	0.770147	0.678713	0.331737	0.225414	0.124828	0.0143491
	760.4	0.919693	0.770292	0.679315	0.332098	0.225862	0.125372	0.0147461
	760.6	0.91899	0.769851	0.678396	0.330752	0.225335	0.12514	0.0139681
	760.8	0.918886	0.769996	0.678077	0.330308	0.224832	0.125038	0.013589
	761	0.918861	0.77045	0.678221	0.330272	0.225091	0.125493	0.0141743
	761.2	0.918044	0.769923	0.678021	0.329302	0.224786	0.125531	0.0142467
	761.4	0.917768	0.76981	0.677794	0.328714	0.225191	0.125653	0.013563
	761.6	0.916782	0.7693	0.676636	0.327693	0.22452	0.125833	0.0131839
	761.8	0.917011	0.769405	0.676454	0.327608	0.224611	0.126313	0.0133397
	762	0.916869	0.769651	0.676735	0.328031	0.224704	0.1264	0.0135444
	762.2	0.916604	0.769556	0.676758	0.328057	0.224524	0.126711	0.0133559
	762.4	0.91714	0.769847	0.676533	0.32843	0.224869	0.126706	0.0134279
	762.6	0.917505	0.770682	0.67664	0.32863	0.225137	0.126687	0.0138612
	762.8	0.917644	0.77091	0.676273	0.328503	0.225316	0.126325	0.013615
	763	0.917627	0.771415	0.675993	0.328884	0.22577	0.126448	0.013728
	763.2	0.91775	0.771425	0.675939	0.328687	0.225282	0.126131	0.013893
	763.4	0.91834	0.771797	0.676669	0.329503	0.225012	0.126207	0.014519
	763.6	0.918832	0.772239	0.677423	0.329799	0.224874	0.126341	0.0152458
	763.8	0.919474	0.77251	0.677638	0.330395	0.225068	0.1262	0.0155908
	764	0.919532	0.772337	0.677921	0.330165	0.225289	0.125993	0.016001
	764.2	0.919827	0.772217	0.678061	0.330459	0.224958	0.125725	0.0160762
	764.4	0.919741	0.772162	0.678052	0.330218	0.224958	0.126136	0.0161083
	764.6	0.919824	0.772604	0.677795	0.330036	0.224873	0.125571	0.0159255
	764.8	0.920278	0.77289	0.67784	0.33079	0.225738	0.126207	0.0167188
	765	0.92058	0.773421	0.678598	0.331047	0.226827	0.127078	0.0175612
	765.2	0.920365	0.77298	0.678196	0.330727	0.22708	0.126663	0.0171761
	765.4	0.919742	0.772141	0.677932	0.330111	0.22701	0.126253	0.0160988
	765.6	0.919813	0.771847	0.677295	0.330191	0.226892	0.126092	0.016071
	765.8	0.920262	0.771237	0.677515	0.330153	0.226632	0.126007	0.0159451
	766	0.919909	0.771219	0.677332	0.330243	0.226723	0.125695	0.0157309
	766.2	0.919662	0.771207	0.676976	0.32968	0.227029	0.12575	0.0157271
	766.4	0.920269	0.771182	0.677032	0.329704	0.227465	0.125547	0.0160297
	766.6	0.920159	0.771719	0.677041	0.329284	0.227063	0.125493	0.0156503
	766.8	0.919669	0.7715	0.676787	0.329009	0.226993	0.125959	0.0151621
	767	0.919942	0.772333	0.677261	0.329325	0.227179	0.126397	0.0158553
	767.2	0.920119	0.772623	0.677726	0.329902	0.227216	0.126614	0.0158513
	767.4	0.919779	0.772496	0.678043	0.330447	0.227133	0.12699	0.0162355
	767.6	0.91926	0.771963	0.677756	0.329743	0.226809	0.127041	0.0160938
	767.8	0.919028	0.771789	0.677618	0.329673	0.227163	0.127318	0.015924
	768	0.918447	0.771005	0.677651	0.329205	0.226684	0.127538	0.0162265
	768.2	0.917485	0.770528	0.676892	0.328653	0.226032	0.127039	0.0151139
	768.4	0.916674	0.770333	0.676614	0.328275	0.225735	0.127183	0.0150266
	768.6	0.917533	0.771097	0.677204	0.32941	0.226315	0.127917	0.0157782
	768.8	0.917457	0.770838	0.676971	0.329458	0.226223	0.128167	0.0158869
	769	0.917592	0.770341	0.676855	0.329566	0.22644	0.128034	0.0164767
	769.2	0.917597	0.769986	0.676741	0.329335	0.226367	0.127382	0.0163535
	769.4	0.917324	0.769633	0.676718	0.329739	0.22636	0.127496	0.0163287
	769.6	0.917884	0.770074	0.676761	0.33057	0.226421	0.127443	0.0166265
	769.8	0.917502	0.769612	0.676269	0.330373	0.226067	0.127054	0.016375
	770	0.917345	0.769735	0.675978	0.32984	0.226134	0.126258	0.0160015
	770.2	0.91702	0.769954	0.675484	0.329295	0.226101	0.125913	0.0155496
	770.4	0.917569	0.770158	0.675875	0.329362	0.225996	0.126048	0.0153389
	770.6	0.917543	0.770589	0.675686	0.329111	0.225724	0.126009	0.0150229
	770.8	0.917418	0.770549	0.675592	0.32916	0.225757	0.12633	0.0153269
	771	0.917266	0.770342	0.675244	0.328747	0.225487	0.125669	0.0150771
	771.2	0.9169	0.770036	0.674781	0.328666	0.225256	0.125383	0.0143784
	771.4	0.916538	0.769654	0.674624	0.328196	0.225098	0.12525	0.0145562
	771.6	0.916413	0.769161	0.674402	0.327529	0.224657	0.125023	0.0142739
	771.8	0.916617	0.769355	0.674683	0.327543	0.224845	0.125036	0.0148231
	772	0.916089	0.768875	0.674575	0.327074	0.224103	0.124561	0.0146617
	772.2	0.915726	0.768584	0.674508	0.326649	0.223978	0.124249	0.014384
	772.4	0.915842	0.768167	0.675136	0.326767	0.223873	0.124321	0.0149509
	772.6	0.916739	0.768545	0.675816	0.327104	0.224686	0.124909	0.0155986
	772.8	0.916378	0.767851	0.675075	0.326737	0.224662	0.124522	0.0153334
	773	0.91648	0.767084	0.675201	0.326926	0.225101	0.124652	0.0157315
	773.2	0.916569	0.767444	0.67581	0.326939	0.225329	0.125235	0.0160057
	773.4	0.917014	0.768	0.676263	0.328233	0.226124	0.125751	0.0167324
	773.6	0.916755	0.767919	0.676331	0.328396	0.225932	0.125613	0.0162056
	773.8	0.916631	0.767978	0.675845	0.328171	0.225886	0.125852	0.0162358
	774	0.91713	0.768614	0.6764	0.32822	0.226335	0.126118	0.0163572
	774.2	0.916825	0.768599	0.676174	0.328166	0.226061	0.125659	0.0162483
	774.4	0.917056	0.768941	0.676325	0.328135	0.226057	0.125962	0.0163102
	774.6	0.916656	0.769024	0.67619	0.328208	0.225793	0.125638	0.0165445
	774.8	0.916268	0.769116	0.675989	0.328103	0.225129	0.125822	0.0163079
	775	0.915911	0.769182	0.675336	0.327516	0.224334	0.12587	0.0155843
	775.2	0.916039	0.769559	0.675306	0.327588	0.2239	0.125736	0.0157056
	775.4	0.916473	0.770026	0.675453	0.327697	0.224315	0.12569	0.0161992
	775.6	0.915944	0.769836	0.674773	0.327581	0.224166	0.125551	0.0158617
	775.8	0.916644	0.770576	0.675147	0.327748	0.224691	0.125625	0.0165806
	776	0.916799	0.77038	0.67535	0.328157	0.224704	0.125456	0.0167685
	776.2	0.916731	0.769997	0.675136	0.328023	0.224678	0.125828	0.0171372
	776.4	0.916382	0.76901	0.674432	0.327727	0.224422	0.12529	0.0161798
	776.6	0.916694	0.76914	0.674887	0.327795	0.225302	0.125865	0.0162037
	776.8	0.9164	0.768513	0.674515	0.327787	0.224967	0.126325	0.0161371
	777	0.915991	0.768226	0.674706	0.327622	0.225092	0.126601	0.0163923
	777.2	0.915737	0.768208	0.674964	0.327545	0.22512	0.126276	0.0160693
	777.4	0.9156	0.768306	0.675116	0.327952	0.225351	0.126153	0.0157997
	777.6	0.914962	0.767769	0.674898	0.327332	0.22475	0.126192	0.0150021
	777.8	0.915621	0.76833	0.675627	0.327693	0.225356	0.126394	0.0157003
	778	0.915697	0.768138	0.67582	0.327265	0.22591	0.125502	0.0154868
	778.2	0.915003	0.767492	0.675433	0.326468	0.225465	0.124584	0.01458
	778.4	0.915339	0.76831	0.675768	0.326558	0.226004	0.125182	0.0147239
	778.6	0.9155	0.768682	0.67639	0.326893	0.226081	0.125043	0.0151616
	778.8	0.916025	0.768995	0.676657	0.327005	0.226016	0.12556	0.0153025
	779	0.916151	0.769829	0.676682	0.326881	0.226564	0.125686	0.0153317
	779.2	0.916458	0.770136	0.676491	0.326865	0.226729	0.124611	0.0155438
	779.4	0.916563	0.770972	0.676235	0.326786	0.227324	0.124699	0.0156199
	779.6	0.916593	0.771361	0.67603	0.327145	0.227589	0.125282	0.01615
	779.8	0.917421	0.772143	0.676034	0.327559	0.227757	0.125646	0.0170215
	780	0.917545	0.771789	0.676173	0.327892	0.227507	0.125964	0.0173413
	780.2	0.917497	0.771749	0.676054	0.327683	0.227086	0.126384	0.0172919
	780.4	0.917162	0.771117	0.675369	0.3275	0.22663	0.125985	0.0167679
	780.6	0.916943	0.77092	0.675585	0.327856	0.227084	0.126388	0.0172818
	780.8	0.916622	0.770753	0.675007	0.328005	0.226375	0.126741	0.0170806
	781	0.916065	0.770547	0.674493	0.327613	0.225839	0.126174	0.0166048
	781.2	0.915998	0.76984	0.674436	0.327486	0.225332	0.125941	0.0161569
	781.4	0.915692	0.769378	0.67387	0.327457	0.224985	0.126322	0.0157179
	781.6	0.915442	0.768734	0.6735	0.327201	0.223985	0.126188	0.0153199
	781.8	0.915508	0.768367	0.673571	0.327109	0.224075	0.126024	0.0148494
	782	0.914911	0.767514	0.673109	0.326436	0.223768	0.125576	0.0138139
	782.2	0.915491	0.767987	0.673833	0.326886	0.224257	0.126461	0.0140663
	782.4	0.916015	0.768426	0.674029	0.327089	0.224446	0.12663	0.0144904
	782.6	0.916139	0.768127	0.674308	0.32717	0.224342	0.126493	0.0145222
	782.8	0.916996	0.768488	0.674504	0.327841	0.225211	0.127224	0.0145591
	783	0.916666	0.768761	0.674596	0.327972	0.225516	0.126849	0.0145225
	783.2	0.916803	0.768907	0.674722	0.327533	0.225241	0.125829	0.0143107
	783.4	0.917034	0.769592	0.675185	0.327421	0.22569	0.126219	0.0148717
	783.6	0.917743	0.770066	0.675902	0.327682	0.226352	0.126534	0.0160861
	783.8	0.917412	0.769965	0.676107	0.327242	0.226164	0.125809	0.0158669
	784	0.918074	0.770085	0.677079	0.327055	0.226443	0.125889	0.0163605
	784.2	0.918687	0.770621	0.677645	0.32737	0.226952	0.126076	0.0169955
	784.4	0.918996	0.770557	0.677389	0.327605	0.227571	0.125965	0.0174653
	784.6	0.918856	0.770542	0.677464	0.327829	0.227928	0.125558	0.0177009
	784.8	0.91908	0.770772	0.677512	0.327542	0.22762	0.125661	0.0177261
	785	0.918811	0.770622	0.677081	0.327037	0.227225	0.124977	0.0178096
	785.2	0.918714	0.770167	0.676677	0.326726	0.227088	0.125147	0.0176597
	785.4	0.917755	0.769461	0.675922	0.326136	0.22588	0.124373	0.0166905
	785.6	0.917284	0.769297	0.675836	0.326054	0.225156	0.124589	0.0163896
	785.8	0.916757	0.769067	0.675569	0.325586	0.224976	0.124526	0.0157777
	786	0.916583	0.768632	0.675337	0.325561	0.225207	0.124636	0.0157123
	786.2	0.916954	0.769079	0.675326	0.325921	0.22548	0.125602	0.0163578
	786.4	0.916307	0.768395	0.674482	0.325776	0.225365	0.125673	0.0157156
	786.6	0.915855	0.767894	0.674803	0.326105	0.225699	0.126155	0.0156722
	786.8	0.915173	0.767678	0.674568	0.326195	0.225681	0.126292	0.015445
	787	0.914901	0.767739	0.674612	0.326096	0.225702	0.126137	0.0152081
	787.2	0.914658	0.768203	0.674622	0.325739	0.226144	0.126068	0.0151418
	787.4	0.914337	0.768129	0.674353	0.325514	0.226016	0.125872	0.0153194
	787.6	0.914522	0.768146	0.674584	0.325704	0.226279	0.12624	0.0155266
	787.8	0.913751	0.76786	0.674227	0.325599	0.225474	0.12577	0.0146168
	788	0.914172	0.76821	0.67426	0.325952	0.225979	0.126106	0.0149982
	788.2	0.914636	0.76858	0.674929	0.32675	0.226626	0.126491	0.0148473
	788.4	0.915039	0.76904	0.675283	0.327125	0.227027	0.126736	0.0151737
	788.6	0.915073	0.769572	0.67572	0.327219	0.227013	0.126819	0.0151777
	788.8	0.915073	0.769589	0.675952	0.326892	0.226561	0.126548	0.0146936
	789	0.91507	0.769217	0.675608	0.326896	0.226032	0.125884	0.0145311
	789.2	0.915597	0.769116	0.67605	0.32744	0.226182	0.126432	0.0147208
	789.4	0.915781	0.768936	0.676276	0.327366	0.225807	0.126273	0.015019
	789.6	0.915886	0.768787	0.676152	0.327522	0.225679	0.126588	0.0147627
	789.8	0.916126	0.76834	0.675849	0.327228	0.22559	0.126162	0.0149514
	790	0.916404	0.768043	0.675483	0.327253	0.225899	0.126489	0.0157296
	790.2	0.916492	0.768081	0.675512	0.327466	0.225998	0.127257	0.0162885
	790.4	0.915733	0.76713	0.67492	0.326913	0.225643	0.126817	0.0160897
	790.6	0.91553	0.766891	0.675338	0.326828	0.225589	0.126805	0.0168827
	790.8	0.915383	0.766493	0.67446	0.326258	0.225139	0.126281	0.0168272
	791	0.915935	0.766815	0.674366	0.326241	0.225434	0.126695	0.0170823
	791.2	0.915188	0.766152	0.673933	0.325356	0.224884	0.126185	0.0171525
	791.4	0.91394	0.765102	0.672709	0.32453	0.223607	0.124955	0.0161338
	791.6	0.913592	0.765049	0.672761	0.32469	0.223557	0.124853	0.0161449
	791.8	0.91269	0.764498	0.67213	0.324372	0.222979	0.124559	0.015541
	792	0.91356	0.764894	0.672919	0.32482	0.223616	0.124812	0.016219
	792.2	0.914167	0.765184	0.673552	0.324752	0.22353	0.125017	0.0163084
	792.4	0.914304	0.765159	0.673482	0.324551	0.223431	0.124682	0.0163508
	792.6	0.914387	0.765178	0.673585	0.324439	0.223389	0.124232	0.0160492
	792.8	0.91441	0.765119	0.67325	0.324239	0.223269	0.123909	0.0155901
	793	0.914952	0.765196	0.673252	0.324789	0.223421	0.124282	0.0156735
	793.2	0.916071	0.766273	0.674328	0.325755	0.224421	0.124877	0.0164489
	793.4	0.916544	0.766437	0.674096	0.325772	0.224522	0.125087	0.0162134
	793.6	0.916799	0.766793	0.673799	0.326099	0.224785	0.125673	0.0162722
	793.8	0.916902	0.767113	0.673867	0.326087	0.225121	0.125863	0.0167685
	794	0.91683	0.767613	0.67384	0.326344	0.225399	0.126048	0.0170324
	794.2	0.916391	0.76766	0.674458	0.326445	0.225007	0.126395	0.0169761
	794.4	0.916507	0.767684	0.674614	0.326253	0.22458	0.126159	0.016889
	794.6	0.916793	0.767906	0.675668	0.32637	0.224868	0.126652	0.0174127
	794.8	0.916459	0.767766	0.675335	0.3261	0.224016	0.126849	0.0172397
	795	0.916323	0.76772	0.675402	0.325697	0.223861	0.127133	0.0166389
	795.2	0.915417	0.76743	0.675557	0.324886	0.22354	0.126583	0.0163983
	795.4	0.914698	0.767248	0.675197	0.324263	0.223258	0.126441	0.0153548
	795.6	0.915048	0.767705	0.675324	0.323988	0.223856	0.126579	0.0159384
	795.8	0.914751	0.767233	0.674612	0.323558	0.223381	0.126288	0.015724
	796	0.914914	0.767198	0.674186	0.323602	0.223639	0.125585	0.0153747
	796.2	0.914202	0.76642	0.673631	0.322997	0.223258	0.12504	0.0146579
	796.4	0.913755	0.766018	0.67316	0.322533	0.223418	0.124303	0.0141241
	796.6	0.913318	0.765724	0.672628	0.322034	0.223463	0.123699	0.0135749
	796.8	0.913505	0.766282	0.672461	0.322222	0.223625	0.123635	0.0138826
	797	0.91312	0.766574	0.672413	0.322494	0.22363	0.123395	0.0137521
	797.2	0.913566	0.767739	0.672977	0.322928	0.224022	0.123768	0.0143866
	797.4	0.91354	0.767723	0.672694	0.32277	0.223732	0.123976	0.0140389
	797.6	0.913734	0.768481	0.673012	0.323609	0.224033	0.124521	0.0150631
	797.8	0.913824	0.769031	0.673673	0.324098	0.223993	0.124726	0.0159995
	798	0.913821	0.769325	0.673879	0.32458	0.224015	0.124875	0.0161435
	798.2	0.913564	0.769367	0.674241	0.324402	0.223445	0.125094	0.0162839
	798.4	0.913595	0.769253	0.674679	0.32432	0.224016	0.125724	0.016539
	798.6	0.91347	0.76879	0.674738	0.324195	0.223771	0.12654	0.0168923
	798.8	0.913519	0.768367	0.674515	0.324017	0.223973	0.126615	0.0171463
	799	0.914102	0.768409	0.674762	0.323718	0.224412	0.126867	0.0174326
	799.2	0.914129	0.768228	0.674859	0.323394	0.224381	0.127057	0.0176974
	799.4	0.91426	0.767694	0.674674	0.323403	0.224457	0.127518	0.0174374
	799.6	0.914042	0.767338	0.67431	0.323408	0.224592	0.127411	0.0174014
	799.8	0.913645	0.766812	0.673902	0.323442	0.2244	0.127355	0.016812
	800	0.913877	0.766484	0.673595	0.323824	0.224914	0.12743	0.0167501
	800.2	0.914063	0.766555	0.674308	0.324033	0.225113	0.127701	0.0171193
	800.4	0.913639	0.766759	0.674365	0.32369	0.22557	0.127132	0.0172587
	800.6	0.913709	0.767093	0.674663	0.324121	0.225694	0.127456	0.0175995
	800.8	0.913927	0.767722	0.675157	0.324445	0.225685	0.127228	0.0180987
	801	0.91357	0.76787	0.675549	0.324924	0.225595	0.127268	0.0179244
	801.2	0.914066	0.768272	0.676072	0.325218	0.225395	0.127555	0.0180882
	801.4	0.913957	0.767502	0.675768	0.325258	0.22516	0.127258	0.0175522
	801.6	0.913881	0.767674	0.675836	0.325514	0.225184	0.127111	0.0178615
	801.8	0.913351	0.767037	0.675527	0.325218	0.224804	0.126559	0.0174296
	802	0.912764	0.766369	0.674908	0.324369	0.224321	0.126279	0.0161481
	802.2	0.912504	0.766149	0.674994	0.323334	0.224289	0.126388	0.0158335
	802.4	0.912554	0.765595	0.674528	0.322897	0.224797	0.12664	0.0154428
	802.6	0.91303	0.765212	0.674324	0.32256	0.224277	0.126387	0.0151449
	802.8	0.913009	0.764673	0.674058	0.322203	0.224173	0.125947	0.0149532
	803	0.913629	0.765046	0.673924	0.322203	0.223858	0.126149	0.0149308
	803.2	0.913639	0.764982	0.673699	0.322152	0.223619	0.12624	0.0144591
	803.4	0.912969	0.76454	0.67332	0.322126	0.223361	0.12585	0.0138887
	803.6	0.912544	0.764533	0.672854	0.321835	0.222948	0.125424	0.0132438
	803.8	0.91278	0.764573	0.672588	0.322024	0.223003	0.125438	0.0134499
	804	0.91262	0.764499	0.671818	0.321974	0.222602	0.125092	0.0135648
	804.2	0.912279	0.764546	0.67196	0.322063	0.222773	0.124848	0.013942
	804.4	0.912196	0.765013	0.672305	0.322534	0.223504	0.125108	0.0147556
	804.6	0.912789	0.765676	0.672949	0.323445	0.223962	0.125678	0.0154194
	804.8	0.912652	0.765619	0.673346	0.323412	0.224407	0.125199	0.0157484
	805	0.912517	0.76528	0.673439	0.323334	0.224379	0.124989	0.0154692
	805.2	0.91255	0.76524	0.673045	0.322724	0.224405	0.124563	0.0155028
	805.4	0.912688	0.765363	0.673129	0.322715	0.224513	0.124769	0.0158175
	805.6	0.912959	0.765614	0.67336	0.322926	0.224344	0.124819	0.016132
	805.8	0.913227	0.765732	0.67366	0.322938	0.224643	0.124996	0.016201
	806	0.913421	0.76627	0.674171	0.322554	0.224548	0.125479	0.0162761
	806.2	0.914042	0.766798	0.674247	0.322616	0.225148	0.126108	0.0162049
	806.4	0.914639	0.766983	0.673907	0.322731	0.224972	0.126144	0.0162683
	806.6	0.915049	0.766867	0.674245	0.322507	0.22449	0.126144	0.0166461
	806.8	0.914699	0.766734	0.673528	0.322267	0.223998	0.125731	0.0164621
	807	0.915041	0.766854	0.673222	0.322173	0.224083	0.125787	0.0162786
	807.2	0.914867	0.765905	0.673016	0.321899	0.223264	0.125494	0.015677
	807.4	0.914312	0.765192	0.672488	0.321942	0.222839	0.125246	0.015401
	807.6	0.914215	0.764287	0.671653	0.321613	0.222532	0.125119	0.0152211
	807.8	0.914145	0.763598	0.671153	0.321218	0.222142	0.124313	0.0150118
	808	0.913385	0.763094	0.670462	0.320645	0.221857	0.124002	0.0147119
	808.2	0.91315	0.763152	0.670415	0.320714	0.222419	0.124164	0.0150452
	808.4	0.913082	0.763481	0.670843	0.321267	0.222913	0.124759	0.0152652
	808.6	0.913007	0.763528	0.67115	0.320986	0.22329	0.124709	0.0151557
	808.8	0.912308	0.763188	0.671557	0.32021	0.223266	0.124448	0.0149296
	809	0.911877	0.762882	0.671546	0.319895	0.222777	0.124027	0.0139772
	809.2	0.911714	0.763302	0.671754	0.320208	0.222943	0.124128	0.0142001
	809.4	0.911856	0.76403	0.672129	0.320242	0.223334	0.124702	0.0140124
	809.6	0.911898	0.764362	0.67234	0.32035	0.223451	0.124515	0.0134258
	809.8	0.911894	0.764995	0.672957	0.320195	0.223963	0.124538	0.0134813
	810	0.912245	0.765414	0.673604	0.320514	0.224085	0.124744	0.0136402
	810.2	0.912668	0.765747	0.673777	0.320835	0.224154	0.125121	0.0133731
	810.4	0.912761	0.766181	0.674258	0.321252	0.224184	0.125013	0.0139776
	810.6	0.912711	0.76586	0.674169	0.321311	0.22416	0.124979	0.0145251
	810.8	0.912708	0.765953	0.673734	0.321747	0.223893	0.124906	0.0145512
	811	0.913105	0.765805	0.673955	0.322278	0.224119	0.125633	0.0147888
	811.2	0.913435	0.76554	0.67438	0.322398	0.223877	0.125213	0.0148585
	811.4	0.912908	0.765444	0.673913	0.322418	0.224401	0.125189	0.0153513
	811.6	0.912547	0.764121	0.672532	0.32171	0.22406	0.124405	0.0153533
	811.8	0.912315	0.764041	0.673021	0.321522	0.22406	0.12433	0.0156224
	812	0.912107	0.764468	0.672467	0.321865	0.224375	0.125123	0.0157051
	812.2	0.911835	0.764589	0.672621	0.321691	0.22432	0.125217	0.0157444
	812.4	0.911734	0.764393	0.672529	0.321954	0.22455	0.12463	0.0158426
	812.6	0.911856	0.764834	0.673107	0.321935	0.224798	0.124733	0.0160415
	812.8	0.911891	0.764923	0.673025	0.321657	0.224431	0.124273	0.0157295
	813	0.911568	0.764624	0.672325	0.321326	0.223912	0.123666	0.0148804
	813.2	0.911875	0.764858	0.672233	0.321267	0.223807	0.123522	0.0146088
	813.4	0.912403	0.765635	0.672111	0.321287	0.223963	0.123462	0.0147192
	813.6	0.912275	0.765491	0.672565	0.321438	0.223985	0.123177	0.0145893
	813.8	0.912681	0.765386	0.673526	0.321406	0.223985	0.123718	0.0149794
	814	0.912845	0.765346	0.673738	0.321725	0.224044	0.123978	0.0153109
	814.2	0.912348	0.765374	0.673548	0.32184	0.223606	0.124066	0.0153556
	814.4	0.912513	0.765875	0.674004	0.322135	0.223738	0.124442	0.0159162
	814.6	0.912743	0.76589	0.67375	0.322387	0.223834	0.125026	0.0164523
	814.8	0.912935	0.765834	0.674031	0.322624	0.224058	0.125078	0.016421
	815	0.912141	0.764918	0.67394	0.322192	0.22389	0.12477	0.0158497
	815.2	0.911957	0.76516	0.673395	0.322246	0.223657	0.124372	0.0157743
	815.4	0.911145	0.764533	0.673454	0.321994	0.223726	0.124692	0.0158637
	815.6	0.911304	0.763906	0.673052	0.321846	0.223463	0.125005	0.0160333
	815.8	0.911528	0.764262	0.673778	0.322071	0.223496	0.125515	0.0161644
	816	0.911985	0.764661	0.673744	0.322273	0.223752	0.125833	0.0159908
	816.2	0.911858	0.764063	0.673974	0.321908	0.223525	0.125351	0.0159853
	816.4	0.912107	0.763826	0.673639	0.32223	0.223665	0.125286	0.016098
	816.6	0.912462	0.764554	0.674425	0.3226	0.22399	0.126219	0.0164081
	816.8	0.912448	0.763938	0.673601	0.321592	0.223321	0.125044	0.0156034
	817	0.91186	0.76378	0.673523	0.321606	0.223064	0.124727	0.0149528
	817.2	0.912061	0.76391	0.67367	0.322011	0.22305	0.124967	0.0148632
	817.4	0.911224	0.763638	0.673034	0.321605	0.222834	0.124363	0.0146417
	817.6	0.910748	0.763034	0.673129	0.321043	0.222855	0.124239	0.0137759
	817.8	0.910927	0.762755	0.673058	0.32078	0.222828	0.124567	0.013853
	818	0.910721	0.762767	0.672548	0.320799	0.222954	0.124455	0.0139785
	818.2	0.91087	0.763023	0.672546	0.320737	0.223018	0.124627	0.0139937
	818.4	0.911467	0.763516	0.672919	0.32105	0.223627	0.12506	0.0141081
	818.6	0.911834	0.763678	0.67277	0.321546	0.224255	0.125357	0.0143571
	818.8	0.911978	0.763669	0.672818	0.321584	0.224396	0.12523	0.0142521
	819	0.91215	0.764011	0.67263	0.321903	0.22433	0.125592	0.0143112
	819.2	0.912915	0.765258	0.672817	0.322732	0.224649	0.126268	0.0148728
	819.4	0.913398	0.765406	0.673627	0.32286	0.225031	0.126872	0.0152665
	819.6	0.914388	0.765868	0.673506	0.323302	0.225364	0.127523	0.0158613
	819.8	0.914962	0.76628	0.67375	0.323666	0.22551	0.127947	0.0161986

## Sheet: Figure 5
Figure 5B	PPP1R3	control			ddp
	a	0.917395	1.09004	1.00372	0.772611	0.806183	0.789397
	b	3.04416	3.90467	3.47441	4.02404	4.00305	4.01354
	c	4.05713	5.2892	4.67316	6.90995	7.22756	7.06875
	d	0.633486	0.676567	0.655026	0.569604	0.758993	0.664298
	e	0.707689	0.680814	0.694251	0.669473	0.704585	0.687029
	f	0.603844	0.308018	0.455931	0.688895	0.699185	0.69404
	g	0.0423859	0.0520391	0.0472125	0.175877	0.145417	0.160647

## Sheet: Figure 6
Figure 6B	day	mcf7						mcf7 +ddp						mcf7/ddp						mcf7/ddp +ddp
		1	2	3	4	5	6	1	2	3	4	5	6	1	2	3	4	5	6	1	2	3	4	5	6
	30	252.899	180.655	192.815	253.591	268.055	198.246	281.08	216.06	198.282	252.29	345.192	319.838	297.295	282.021	233.039	254.756	210.121	225.704	255.094	259.407	255.193	197.827	245.134	204.33
	33	411.358	221.464	284.1	330.38	377.607	326.018	291.362	268.665	233.66	287.191	374.412	394.82	387.479	363.497	319.653	370.398	431.915	409.209	295.265	388.555	307.715	309.424	351.604	298.268
	36	533.282	239.094	315.84	333.45	452.144	558.323	346.828	249.526	289.92	273.92	428.302	492.503	451.103	447.66	390.716	557.379	413.063	514.348	405.925	437.091	368.097	364.679	372.694	233.514
	39	809.546	280.614	359.26	356.485	629.077	736.388	403.914	254.813	331.708	337.791	495.473	536.371	577.735	505.302	438.566	692.515	380.436	560.504	464.604	495.492	465.331	431.49	408.643	210.472
	42	821.515	437.059	645.903	466.334	919.016	957.504	714.418	424.143	587.068	442.029	438.216	742.478	786.3	440.002	719.219	948.427	829.594	976.463	778.654	932.883	1026.49	788.715	618.032	665.331
	45	1401.98	1174.89	1307.45	735.396	1486.85	1873.49	1164.75	436.953	584.994	497.349	609.892	762.206	1041.21	1043.28	1944.55	1296.26	1442.26	1306.1	874.855	1098.87	966.683	1354.46	1224	841.948
	48	1727.37	1953.11	1550.85	1594.16	1220.01	1515.91	1143.45	606.89	681.813	874.958	800.285	917.133	1940.74	1365.38	2326.35	1688.67	1437.63	1812.52	1307.47	1505.16	1829.78	1440.55	949.5	1194.93
Figure 6C	day	mcf-7 con	mcf-7+ ddp	mcf-7/ddp	mcf-7/ddp +ddp
	62
	63
	64
	65			1
	66
	67			1
	68				1
	69
	70	1		1
	71
	72				1
	73				1
	74	1
	75
	76
	77			1
	78
	79	1
	80				1
	81			1
	82
	83			1
	84	1	1		1
	85
	86	1			1
	87
	88	1
	89
	90		1
	91
	92
	93
	94
	95
	96
	97
	98
	99
	100
Figure 6D	ROS	mcf-7 con						mcf-7 +ddp						mcf-7/ddp con						mcf-7/ddp+ddp
		1	2	3	4	5	6	1	2	3	4	5	6	1	2	3	4	5	6	1	2	3	4	5	6
		5473.8	7956.2	6496.4	4462.8	6856.2	8064.8	35506.4	24142.8	31738.6	24496.6	23846.8	26258.4	10175.2	11299.2	15468.4	12046.8	11665.8	14096.4	11819.6	16069.6	13868.4	17046.8	18087	17920.8
	NADPH/NADP	mcf-7 con						mcf-7 +ddp						mcf-7/ddp con						mcf-7/ddp+ddp
		1	2	3	4	5	6	1	2	3	4	5	6	1	2	3	4	5	6	1	2	3	4	5	6
		2.22684	2.60526	2.42128	2.06289	1.79793	1.51524	1.23715	0.979079	0.52657	0.696721	0.508772	0.72459	4.29954	4.45723	3.03595	3.56425	3.49541	3.58473	8.43023	7.32258	6.17692	6.26016	6.34343	6.66912
Figure 6F	mcf-7/ddp	con						6an						ddp						ddp+6an
		1	2	3	4	5	6	1	2	3	4	5	6	1	2	3	4	5	6	1	2	3	4	5	6
	ros	10175	10299	9468	12047	9666	8096	13900	12475	13809	15719	17809	16064	15820	14070	13868	17047	14087	17921	21975	21864	29135	31741	26951	31308
		con						6an						ddp						ddp+6an
		1	2	3	4	5	6	1	2	3	4	5	6	1	2	3	4	5	6	1	2	3	4	5	6
	nadph/nadp	3.39238	4.78723	3.67895	3.47232	3.33655	3.67325	3.09852	3.11039	3.20857	2.90874	2.01357	1.98475	8.67023	7.54258	6.87692	6.98016	6.34343	6.94912	4.58603	5.89325	3.09823	2.90875	3.20347	2.90485
Figure 6H	day	mcf7/ddp con						mcf7 /ddp GPI						mcf7/ddp ddp						mcf7/ddp GPI+ddp
	30	198.334	214.808	183.011	257.456	217.005	272.592	267.713	186.594	237.995	175.304	248.814	228.761	203.584	258.539	253.535	228.702	210.205	184.928	255.84	243.616	198.305	195.009	192.85	255.395
	33	312.982	297.276	339.855	282.181	411.202	287.155	310.181	309.768	345.898	275.004	345.899	333.207	390.814	380.971	367.794	294.06	227.139	287.968	364.122	266.641	264.736	371.314	349.714	315.076
	36	482.17	388.916	450.065	333.615	442.799	270.034	354.778	470.329	196.602	335.047	285.867	716.089	358.441	395.778	442.885	368.921	364.182	334.736	375.422	336.788	320.189	394.193	392.259	451.053
	39	520.91	647.892	344.68	677.513	611.556	277.55	435.772	236.157	555.378	613.45	502.333	756.875	642.985	537.82	463.211	233.608	300.827	350.186	593.955	479.259	347.211	308.481	581.286	209.497
	42	691.012	516.657	704.71	887.295	716.805	595.958	1071.15	461.213	711.482	547.179	583.662	848.069	368.866	820.106	668.557	1126.75	444.633	530.515	725.137	310.515	813.991	468.55	694.984	511.632
	45	919.221	810.688	1424.33	1338.59	1431.61	1030.86	828.222	1605.57	1263.64	1157.64	1830.47	1240.2	892.415	1350.63	1482.02	945.921	1374.95	1297.03	963.509	421.577	702.447	807.498	1029.67	622.608
	48	1920.62	900.905	1134.07	1798.53	1940.68	1457.2	1408.38	1742.46	1692.97	867.931	1719.74	1989.19	1491.38	1283.28	1330.04	1513.01	1489.63	1597.22	758.748	448.874	986.492	816.333	1247.13	1003.4
Figure 6I	ros	wt						GPI						resistance						resistance+cis
		8904	11934	12393	8950	11934	13457	15869	23408	18659	21294	13485	24576	17485	18934	22654	23451	25673	27563	35238	23465	30945	27586	35472	33284
	NADPH/NADP	wt						GPI						resistance						resistance+cis
		3.04957	3.29584	4.58694	3.23854	2.90966	3.8906	3.09587	2.68574	2.09274	1.8965	2.09583	1.58698	5.68793	5.58375	7.27486	6.27385	7.03857	8.94728	2.94853	1.89238	3.09867	3.39586	2.04829	2.5684
Figure 6L	ros	wt						sr1						resistance						resistance+sr1
		13402	11209	9043	8562	10321	11523	15697	17895	20987	22315	17809	19087	17896	19045	22074	21354	25431	21387	27689	31254	32546	35489	30912	28909
	NADPH/NADP	wt						sr1						resistance						resistance+sr1
		2.90568	3.56971	3.68799	4.02895	3.45893	3.31023	2.84954	2.84578	3.09129	2.23876	1.89564	1.96877	6.37485	5.56891	7.01903	6.02398	5.2385	4.69783	3.48596	2.95838	2.02399	1.96846	2.02385	1.98573
Figure 6M		mcf7/ddp con						mcf7 /ddp sr1						mcf7/ddp ddp						mcf7/ddp sr1+ddp
	30	196.144	236.393	190.818	238.52	245.958	228.521	160.535	248.877	220.929	231.222	267.419	217.275	251.847	193.203	194.216	248.422	232.658	217.25	176.735	221.225	206.929	293.948	202.342	246.728
	33	355.05	273.519	372.129	274.297	337.079	315.96	362.423	374.282	327.459	311.537	272.37	279.099	264.446	356.763	238.107	374.135	335.4	372.137	342.675	251.268	329.253	364.049	339.665	300.937
	36	556.644	381.98	432.634	412.905	208.205	425.086	427.505	323.622	412.523	432.909	388.838	293.739	400.116	418.046	320.509	324.833	438.4	369.735	390.687	328.469	381.27	343.212	370.98	453.321
	39	412.763	557.765	577.836	820.33	359.504	344.147	643.73	379.638	530.694	876.236	409.886	288.581	434.62	430.605	399.795	432.866	186.705	645.515	498.925	208.537	569.768	449.143	369.332	373.148
	42	914.774	541.782	523.457	471.408	833.531	939.992	575.145	595.275	885.813	495.908	1164.12	546.991	819.06	669.381	595.481	489.78	541.624	687.421	615.04	665.57	321.786	637.404	528.759	693.714
	45	1121.03	920.496	1305.49	1848.91	1687.38	1053.67	1249.02	1630.78	1546.89	751.536	1582.02	1179.61	1148.73	893.416	1372.77	1677.3	1281.8	1000.55	587.096	1055.84	399.989	851.81	836.173	835.268
	48	1905.2	993.461	1629.53	1722.19	1646.93	1240.02	1971.2	1519.58	1538.69	1546.61	1450.03	1421.27	1691.99	1541.63	1341.2	1092.82	1331.97	1357.81	652.741	888.976	587.306	1127.78	1236.1	818.216
Figure 6N		wt					wt ddp					ahr-/-					ahr-/- ddp
	30	227.29	212.02	203.01	257.73	253.16	226.02	209.54	234.14	213.55	295.43	273.24	152.27	198.15	264.35	297.34	234.12	208.54	145.22	272.23	306.16
	33	325.48	327.42	310.24	397.31	452.93	287.23	336.16	316.15	327.43	367.25	454.73	243.12	267.35	346.4	307.15	257.64	275.64	208.98	297.14	382.43
	36	473.13	425.24	357.15	502.31	467.51	443.97	462.04	397.21	379.64	393.63	521.12	256.53	375.82	378.42	487.87	354.35	226.53	297.97	303.95	408.35
	39	535.71	516.34	408.54	673.52	480.16	487.15	523.32	494.56	479.43	452.65	832.33	340.26	375.17	374.65	648.36	417.74	268.85	353.25	370.45	452.26
	42	798.62	587.15	705.26	979.43	836.16	796.24	759.42	803.34	697.44	653.54	865.64	609.04	675.25	559.83	954.78	725.42	452.54	526.27	405.54	446.76
	45	1653.23	1005.27	1903.52	1324.22	1457.23	1097.16	1208.18	996.15	1254.35	1223.26	1365.43	1254.14	1357.24	1235.26	1379.65	963.37	479.35	589.47	457.35	509.25
	48	1978.72	1472.31	2298.32	1712.61	1480.26	1547.13	1525.57	1802.63	1460.34	1249.32	1836.33	1903.32	1521.23	1594.45	1720.32	1035.27	621.83	694.54	885.93	834.24
		ahr c300					ahr c300 ddp					ahr c300a					ahr c300a ddp
	30	215.23	232.02	267.03	279.77	259.14	225.09	234.44	232.3	186.15	224.65	242.25	179.42	189.33	235.52	256.36	243.02	246.01	173.19	268.22	336.35
	33	357.45	384.46	318.27	394.33	452.28	279.24	389.52	383.73	321.96	326.65	424.15	243.25	274.15	336.36	327.15	274.32	272.62	252.69	294.12	364.48
	36	475.2	483.17	389.73	562.35	478.03	443.94	425.03	352.15	357.26	386.37	543.16	254.25	324.81	323.15	473.19	326.14	239.28	278.92	282.98	432.65
	39	565.75	538.36	487.57	659.18	480.65	465.63	487.44	425.35	461.49	434.64	813.18	295.64	346.16	378.43	657.25	423.52	274.23	371.42	387.24	445.43
	42	768.73	453.04	797.22	976.47	854.33	739.68	943.85	754.43	747.73	787.08	865.53	454.32	625.18	435.32	904.01	703.43	432.13	564.04	432.35	468.54
	45	1165.51	1005.27	1683.54	1753.24	1651.15	876.9	1112.88	976.68	1406.44	1453.93	1361.62	1244.82	1342.42	708.32	1265.81	1044.73	478.36	595.24	467.73	629.83
	48	1995.37	1207.38	1989.38	1998.63	1737.37	1346.37	1434.22	1868.72	1432.56	908.25	1537.32	1954.13	1585.82	1599.82	1620.44	1233.46	826.81	954.72	803.24	1030.22
Figure 6O	weight(g)	wt					nac					cis					pre-nac+cis					nac+cis
		0.511	0.484	0.605	0.488	0.295	0.372	0.561	0.407	0.576	0.316	0.455	0.495	0.435	0.576	0.316	0.188	0.228	0.195	0.214	0.121	0.555	0.498	0.482	0.468	0.599
Figure 6P	ros	non-r					non-r +cis					resistance					resistance+cis
		3658	4266	4813	3214	5023	17809	18034	19254	16998	20165	6687	6345	5809	6792	5733	7895	6908	8014	6809	6715
	NADPH/NADP	non-r					non-r +cis					resistance					resistance+cis
		2.172	1.98	2.287	1.452	1.226	0.957	1.475	1.149	1.26	1.172	3.574	3.795	2.908	3.656	2.897	4.375	7.465	8.674	6.824	6.036

## Sheet: Figure 7
Figure 7D	ahr	response-before						response-after						non-responser-before						non-responser-after
		1	2	3	4	5	6	1	2	3	4	5	6	1	2	3	4	5	6	1	2	3	4	5	6
		0.876592	1.07347	1.07956	1.14926	0.990402	0.830718	1.07343	1.08462	1.30155	1.14988	1.08086	1.01871	2.73313	3.09978	1.7396	2.67148	2.21621	2.50735	4.64999	4.04682	5.4362	4.44631	5.65982	4.74253
Figure 7E	p-pygl	responder-before						responder-after						non-responder-before						non-responder-after
		1	2	3	4	5	6	1	2	3	4	5	6	1	2	3	4	5	6	1	2	3	4	5	6
		1.04222	0.981326	1.10138	1.14104	0.856583	0.87746	1.47222	1.10383	1.17826	1.41337	1.31929	1.16245	3.14647	2.40152	2.97873	2.95126	2.34573	3.25856	5.68826	6.7416	4.37653	4.86297	5.89141	6.91936
Figure 7G	ROS	responder						non-responder
		1	2	3	4	5	6	1	2	3	4	5	6
		62348	47814	60115	75025	68935	69201	22154	30154	37094	19025	25436	19035
Figure 7H	NADPH	responder						non-responder
		1	2	3	4	5	6	1	2	3	4	5	6
		1.236	1.425	1.022	1.409	0.804	0.993	1.908	2.276	2.552	2.897	3.035	2.034
Figure 7I		R5P	responder						non-responder
			1	2	3	4	5	6	1	2	3	4	5	6
			1.28496	1.75867	2.20195	1.58697	2.00578	2.54326	3.58476	3.35969	2.85935	4.09675	2.05862	3.21042	1x107
		S7P	responder						non-responder
			1	2	3	4	5	6	1	2	3	4	5	6
			4.68732	5.83945	4.48065	3.22571	6.19177	4.23812	8.37585	7.65195	9.22562	6.79045	6.70184	7.25864	1x106

## Sheet: Supplementary Figure 1
Figure S1A		parental cell			parental cell +chemo-drug			Resistant cell			Resistant cell+ chemo-drug
	mcf-7/ddp	97.3	98.2	98.3	38.6	35.2	31.4	97.5	98.4	97.4	89.6	92.5	88.7
	mcf-7/adr	97.8	98.2	98.6	16.7	15.3	13.1	95.7	96.4	97.2	93.4	90.2	92.4
	A549 /ddp	95.6	96.3	95.8	34.2	32.1	28.7	96.3	96.3	97.3	85.6	87.3	83.5
	A549 /5fu	97.2	96.3	95.2	32.1	34.2	33.6	98.6	95.3	97.8	89.5	88.7	89.4
	HCT116/Ox	95.6	96.7	97.2	20.5	21.6	23.7	96.3	95.7	97.4	89.6	91.3	88.5
	SW1990/g	95.6	95.2	96.7	23.1	20.4	18.4	95.4	96.7	97.3	87.5	86.4	86.2
	B16/tax	95.1	96.4	96.2	15.3	16.5	17.4	96.4	95.7	95.8	90.4	92.3	92.3
	4T-1/ddp	97.5	96.2	95.4	23.4	21.5	24.4	95.4	96.3	94.2	87.5	89.9	84.3
Figure S1B		control			ddp
	dsc	0.985243	1.04567	1.03282	12.5838	12.0781	12.9084
	drc	6.29524	6.05782	6.583	8.79054	8.98214	8.54671
Figure S1C		DSC			DRC
	0	4.06	3.95	4.13	10.96	9.57	10.04
	10	4.79	5.04	6.32	10.57	10.68	10.03
	20	9.05	9.98	9.24	12.35	12.69	12.04
	50	16.57	17.04	17.68	14.05	15.37	15.63
	100	25.76	27.54	27.67	19.76	20.15	19.68
	200	30.97	30.26	32.13	23.96	23.35	23.79
	500	35.93	35.69	36.52	26.54	26.74	26.01
Figure S1D	pbs			pre-50			pre-200			pre-500
	12.03	11.15	10.42	7.47	7.02	8.23	4.23	3.56	3.02	15.78	16.24	17.02
Figure S1E	ROS	bulk			bulk +			TRC			TRC+
	B16	8208	8442	8500	73465	76741	77098	10912	10352	11728	17032	18046	18793
	MCF-7	4789	4902	5188	47904	48904	49906	6908	7409	8357	8096	9852	10917
Figure S1G	NADPH		nc			si-me1 -1			si-me1-2			si-me2-1			si-me2-2
	mcf-7/ddp	con	3.564	3.234	3.265	3.465	3.369	3.291	3.562	3.495	3.215	3.573	3.458	3.214	3.754	3.425	3.271
		ddp	7.908	8.236	8.406	8.023	7.804	8.205	8.243	8.014	8.152	7.905	8.201	8.332	7.689	8.465	8.203
	A549/5fu	con	3.201	3.456	3.502	3.23	3.352	3.554	3.321	3.213	3.156	3.452	3.447	3.256	3.472	3.481	3.557
		5fu	7.805	7.892	7.903	8.023	7.525	7.793	7.478	7.803	8.027	8.023	8.193	8.034	7.83	7.994	8.105
Figure S1I	NADPH		si-nc			si-mtfhd 1			si-mtfhd 2
	mcf-7/ddp	pbs	3.456	3.217	3.123	3.497	3.19	3.052	3.278	3.487	3.103
		ddp	8.204	8.003	7.904	8.226	8.192	8.178	8.034	8.103	7.943
			si-nc			si-mtfhd 1			si-mtfhd 2
	A549/5fu	pbs	3.012	2.905	3.263	3.227	3.162	3.207	3.056	3.342	2.906
		5fu	8.204	8.195	7.903	7.903	8.457	8.032	8.403	7.905	8.227
Figure S1J	mcf-7/ddp	control			6an			cis			6an+cis
		97.3	97.21	96.95	97.02	97.32	97.14	94.23	93.87	93.75	52.83	50.14	50.57
	A549/5fu	control			6an			5fu			6an+5fu
		97.23	97.15	97.02	97.43	97.16	97.8	90.34	90.59	90.56	52.54	50.24	50.15
Figure S1K	mcf-7/ddp		si-scr			si1-g6pd			si2- g6pd
		pbs	97.36	97.13	97.02	97.14	96.94	97.44	97.2	97.15	96.97
		cis	94.24	94.12	91.25	33.56	32.42	34.42	32.92	30.53	33.45
	A549/5fu		si-scr			si1-g6pd			si2- g6pd
		pbs	97.19	97.25	97.36	97.02	97.36	97.01	96.74	97.36	97.05
		5fu	92.92	93.91	91.03	42.2	40.17	38.93	40.52	43.92	37.29
Figure S1L	NADPH	control			gee			ddp			gee+ddp
	mcf-7/ddp	3.194	3.024	3.005	3.239	3.105	2.998	8.456	8.224	8.103	2.523	2.349	2.207
		control			gee			5fu			gee+5fu
	a549/5fu	3.457	3.352	3.121	3.526	3.385	3.196	7.904	7.654	7.603	2.352	2.296	2.198
Figure S1M	ROS	control			gee			ddp			gee+ddp
	mcf-7/ddp	8796	8906	9236	4622	4752	4905	17900	18965	19936	65462	67098	69004
		control			gee			5fu			gee+5fu
	a549/5fu	8345	8756	8953	4768	5092	5133	17450	17903	19940	78045	79236	80432
Figure S1N	mcf-7/ddp	control			nac			ddp			pre-nac+ddp
		1.0945	1.07482	0.91754	0.6983	0.7132	0.6574	2.01924	2.9854	2.52516	4.7032	4.47821	4.9072
Figure S1O	mcf-7/ddp	control			nac			ddp			prenac +DDP
		94.25	94.14	97.53	95.25	94.32	95.01	91.42	93.24	90.18	62.52	54.14	51.25
	a549/5fu	control			nac			5fu			prenac +5fu
		96.45	95.69	97.25	95.68	96.72	97.26	91.62	92.37	92.03	57.36	58.21	55.73
Figure S1P	GSH/GSSG	si-scr			si1 g6pd			si2 g6pd
	pbs	5.03	5.26	5.54	3.52	3.18	3.08	3.17	3.63	3.32
	ddp	4.73	4.26	4.17	1.12	1.15	1.44	1.33	1.29	1.38
Figure S1Q	ROS	si-scr			si1 gpx1			si2 gpx1
	pbs	8769	8245	9132	15632	16243	13462	15724	12763	15987
	ddp	19745	17648	16287	76934	76892	79423	76867	73745	74652
		si-scr			si1 gpx1			si2 gpx1
	pbs	96.04	97.23	96.46	96.32	96.46	96.52	96.03	96.37	96.58
	ddp	92.01	90.34	92.19	31.32	39.93	33.07	39.83	38.01	32.94
Figure S1R	ROS	control			bso			cis			bso+cis
	mcf-7/ddp	7986	7284	7984	8374	8235	8602	16574	17042	17892	68701	63854	62374
		control			bso			cis			bso+cis
		96.53	96.21	96.18	95.06	96.17	96.13	90.13	90.56	91.43	48.52	43.16	40.16
Figure S1S	ROS	control			lcs			cis			lcs+cis
		7865	7568	7241	7984	8174	8203	17485	16492	18903	18045	19803	17284
		control			lcs			cis			lcs+cis
		97.46	97.02	97.64	96.25	96.14	96.45	92.34	90.15	91.29	90.15	90.24	89.64
Figure S1T	ROS	control			AMT			cis			AMT+cis
		8035	8194	8325	9026	9104	9246	18967	18045	18462	19064	19587	19342
		control			AMT			cis			AMT+cis
		96.73	95.69	96.02	97.03	97.35	96.47	91.39	90.57	91.25	92.04	90.16	90.26
Figure S1U	MITO-ROS	control			ddp
	dsc	2584	2846	2683	2703	2702	2577
	drc	3793	3504	3681	3681	3523	3936
Figure S1V	nox2	control			ddp
	dsc	1.21352	0.814872	0.960567	2.1342	2.53647	2.36472
	drc	8.49134	8.20209	8.16734	8.69506	8.78134	8.94758
	rac1	control			ddp
	dsc	1.03744	0.983164	0.991547	1.04829	1.19538	1.67832
	drc	6.2371	6.98032	6.50241	7.03812	6.58012	6.10794
Figure S1W	ROS	control			nox2 inhibitor			ddp			ddp+nox inhibitor
	dsc	4765	5023	5128	5096	4628	5124	37965	39242	36350	36894	39021	38554
	drc	9257	9024	8975	6093	6021	5937	17930	18654	19024	20195	19854	19476

## Sheet: Supplementary Figure 2
Figure S2A	mcf-7/ddp	m0	m+1	m+2	m+3	m+4	m+5	m+6
		0.12343	0.0001452	0.0015687	0.0028243	0.0044532	0.0666825	0.790896
		0.14423	0.0002354	0.0015132	0.0027765	0.0046785	0.0663423	0.780224
		0.13352	0.0003452	0.0017893	0.0026452	0.0049862	0.0672543	0.78946
	a549/5fu	m0	m+1	m+2	m+3	m+4	m+5	m+6
		0.179353	0.00193765	0.00116834	0.0047862	0.0096735	0.0471254	0.745956
		0.182854	0.00167936	0.00116235	0.0055835	0.0087923	0.0592343	0.730694
		0.179154	0.00179365	0.00198043	0.0067248	0.0044873	0.0635326	0.742327
Figure S2B	mcf-7/ddp	control			gpi			cis			gpi+cis
		96.76	95.69	97.03	95.14	95.69	95.17	90.25	90.24	90.53	65.25	64.21	60.37
	a549/5fu	control			gpi			5fu			gpi+5fu
		96.23	96.04	96.27	95.15	96.28	96.43	90.54	90.54	91.57	61.25	60.43	60.32
Figure S2C	mcf-7/ddp		control			ddp
		pygl	1.13792	1.01179	0.868554	3.78588	3.44763	3.61278
		pydb	0.549317	0.469832	0.493652	0.534849	0.739751	0.631789
		pygm	0.595974	0.441297	0.352334	0.674241	0.642809	0.436492
	a549/5fu		control			5fu
		pygl	1.01934	0.927138	1.05813	4.04066	2.93838	3.66915
		pydb	0.684877	0.659084	0.700209	1.25359	0.784473	0.877616
		pygm	0.142689	0.123298	0.141775	0.227453	0.237005	0.16995
Figure 2E	R5P	si-scr			si-gys1			si-gys 2
mcf-7/ddp	m+0	1.54637	1.28576	1.06486	0.445869	0.576825	0.678193	0.678342	0.668092	0.402176	1 x 107
	m+5	5.89039	6.28695	6.03584	1.67584	1.78393	1.33809	1.49093	1.33291	1.01543
	S7P	si-scr			si-gys1			si-gys 2
	m+0	0.924572	0.889032	0.710265	0.349023	0.368921	0.401954	0.589042	0.660289	0.309635	1 x 106
	m+7	4.28696	4.02859	3.59607	1.79039	1.82951	1.30268	1.48695	1.67092	1.69094
a549/5fu	R5P	ctrl			si-gys1 1			si-gys1 2
	m+0	0.849583	0.798035	0.987844	0.558692	0.501784	0.458932	0.628593	0.548294	0.402542	1x107
	m+5	3.90688	4.18574	4.39065	1.05827	0.970544	0.829486	0.973857	0.980653	0.997831
	S7P	ctrl			si-gys1 1			si-gys1 2
	m+0	0.983487	0.890456	0.927683	0.458695	0.506937	0.568935	0.687936	0.586902	0.445891	1x106
	m+7	4.7969	4.68593	4.49092	1.57384	1.46572	1.30259	1.29588	1.01869	1.36094
Figure 2F
	NADPH	ctrl			si-gys1			si-gys 2
mcf-7/ddp	pbs	3.05	2.89	3.26	1.58	1.74	1.67	1.67	1.42	1.55
	ddp	5.69	6.23	5.9	1.78	2.2	1.86	1.68	1.74	1.59
	ROS	ctrl			si-gys1			si-gys 2
	pbs	15095	12034	16196	27890	29065	29904	28913	29054	30154
	ddp	25490	27704	28791	60365	63809	65537	67098	68025	62543
a549/5fu	NADPH	si-ctrl			si-gys1 1			si-gys1 2
	pbs	2.018	2.291	1.978	1.568	1.453	1.502	1.602	1.446	1.703
	5fu	5.89	6.24	5.013	2.201	1.905	2.067	1.97	1.856	2.243
	ROS	si-ctrl			si-gys1 1			si-gys1 2
	pbs	14596	13365	10987	19078	22341	23078	20913	21508	21007
	5fu	22098	21765	23407	65088	64109	68072	71098	61243	66549
Figure 2G
mcf-7/ddp	S7P					Mean
	m+n	total	0.568395	0.521842	0.574852	0.55503
		gpi-	0.547684	0.512744	0.554784	0.538404
		gpi+	0.118495	0.104243	0.107485	0.110074
	m+0	glycogen	0.429188	0.408501	0.447299	0.428329
	m+7	glycolysis	0.0818218	0.0598655	0.068859	0.0701821
		other	0.0573852	0.0534758	0.0586944	0.0565185
a549/5fu	S7P					Mean
	m+n	total	0.427642	0.455861	0.468652	0.450719
		gpi-	0.415841	0.440485	0.459143	0.43849
		gpi+	0.0556842	0.085624	0.097524	0.0796107
	m+0	glycogen	0.360157	0.354861	0.361619	0.358879
	m+7	glycolysis	0.0702745	0.0631314	0.0693134	0.0675731
		other	-0.00278942	0.0378688	0.0377198	0.0242664

## Sheet: Supplementary Figure 3
	Figure S3C	mcf-7/ddp	si-ctrl			si-ahr 1			si-ahr 2
		m+0	0.768945	0.678424	0.569877	0.543213	0.601354	0.501432	0.668923	0.501893	0.489291	1 x 106
		m+7	3.01544	3.67825	3.76835	1.5739	1.9879	1.80936	1.89055	1.76944	1.99077
		a549/5fu	si-ctrl			si-ahr 1			si-ahr 2
		m+0	0.678595	0.723689	0.769038	0.557689	0.590279	0.556783	0.557869	0.609474	0.409069	1 x 106
		m+7	3.8894	4.02758	3.90785	2.38794	2.27984	1.98907	2.19609	1.96078	2.3587
	Figure S3D	mcf-7/ddp	ctrl			sr1
		m+0	1.08977	0.990871	1.25327	0.905864	0.978375	0.790245	1 x 107
		m+5	4.96752	5.56733	5.25634	3.56244	3.09876	2.99376
		mcf-7/ddp	ctrl			sr1
		m+0	0.671932	0.763452	0.523765	0.578915	0.609146	0.567832	1 x 106
		m+7	3.65892	3.81437	3.01679	2.25925	1.97831	1.90248
		a549/5fu	ctrl			sr1
		m+0	0.987916	0.834653	1.09617	0.780147	0.690265	0.690165	1 x 107
		m+5	4.99897	4.01764	4.16917	2.88989	2.68917	2.5925
		a549/5fu	ctrl			sr1
		m+0	0.678595	0.723689	0.769038	0.698365	0.630289	0.590567	1 x 106
		m+7	4.18673	4.19456	3.70785	2.68543	2.47984	2.08491
	Figure S3E	mcf-7/ddp	control			sr1
		pbs	3.256	3.103	3.005	2.256	2.157	2.154
	nadph	ddp	8.114	8.035	7.978	3.324	3.658	3.261
		mcf-7/ddp	control			sr1
	ros	pbs	8453	8965	9078	9134	9356	9756
		ddp	17854	19503	20113	70435	71354	72234
		a549/5fu	control			sr1
	nadph	pbs	3.256	3.103	3.005	2.256	2.157	2.154
		5fu	8.114	8.035	7.978	3.324	3.658	3.261
		a549/5fu	control			sr1
	ros	pbs	7234	7546	7893	8456	8846	9014
		5fu	16784	17843	17065	67543	68253	70574
	Figure S3F
		mcf-7/ddp	ctrl			SR1
			28.4	30	27.6	75.4	76.1	73.3
		a549/5fu	ctrl			SR1
			26.2	28.4	27.3	72.4	74.2	73.1
	Figure S3G		control			mcf7			mcf7 ddp
			0.08	0.03	0.05	11.6	8.23	9.15	7.66	8.25	9.03
		aldh
			control			a549			a549/5fu
			0.12	0.04	0.06	2.19	2.45	2.03	1.64	2.02	2.14
	Figure S3H		iso			mcf7			mcf7 ddp
			0.08	0.04	0.06	0.59	0.72	0.68	0.71	0.81	0.64
		cd133
			iso			a549			a549/5fu
			0.03	0.04	0.03	0.72	0.64	0.58	0.65	0.73	0.71
	Figure S3I		iso			mcf7			mcf7 ddp
			0.05	0.04	0.03	0.19	0.13	0.17	0.13	0.18	0.17
		cd90
			iso			a549			a549/5fu
			0.09	0.07	0.06	0.13	0.17	0.16	0.16	0.18	0.19
	Figure S3J	gene oct4	mcf-7			mcf7/ddp
			1.0373	0.951987	1.01266	1.1212	1.06317	0.976819
			a549			a549/5fu
			0.965296	1.03208	1.00375	1.05185	0.932356	1.12913
	Figure S3K	sox2	mcf-7			mcf7/ddp
			1.26255	0.990973	0.799264	1.14255	1.08559	0.967917
			a549			a549/5fu
			1.00201	0.951208	1.04919	0.861552	1.09746	0.92971
	Figure S3L	b-catenin	mcf-7			mcf7/ddp
			0.908019	0.964284	1.14209	1.39597	1.11807	1.21463
			a549			a549/5fu
			1.14363	1.06664	0.819774	1.01979	1.32957	1.17972
	Figure S3M	e-cadherin	mcf-7			mcf7/ddp
			2154	2465	2234	1987	2136	2308
			a549			a549/5fu
			2254	2156	2409	2576	2614	2765
	Figure S3N
		vimentin	mcf-7			mcf7/ddp
			0.977342	1.01993	1.00319	1.04517	1.23944	1.33005
			a549			a549/5fu
			0.936527	1.05444	1.01265	0.949256	0.821686	0.80518
	Figure S3O	sanil	mcf-7			mcf7/ddp
			1.3619	1.13997	1.15327	0.821476	1.09	0.819838
			a549			a549/5fu
			0.937316	1.01469	1.05143	1.30212	1.12493	1.13005

[truncated: 5 more sheets: Supplementary Figure 4, Supplementary Figure 5, Supplementary Figure 6, Supplementary Figure 7, Supplementary Figure 8]
